# Supplementary material for: Heat but Not Cold Tolerance Is Phylogenetically Constrained in Greenlandic Terrestrial Arthropods Under Future Global Warming
Source: Glob Chang Biol. 2026 Jan 8;32(1):e70687. doi: 10.1111/gcb.70687 (PMC12783425; doi:10.1111/gcb.70687)
Supplement: Supplementary file 1 — Appendix S1: Microclimatic temperature profile for Narsarsuaq. [file GCB-32-e70687-s002.xlsx]

## Sheet: Sheet1
TMS 94200489			soil - 6 cm	air 2 cm	air 15 cm							TMS 94200488			soil - 6 cm	air 2 cm	air 15 cm
index	date	time zone	t1	t2	t3	soil moisture	shake	errflag				index	date	time zone	t1	t2	t3	soil moisture	shake	errflag				Mean 15 cm	date	Rate of change (c/min) (30 min intervals)
0	2023.07.18 00:00	4	22	22.1875	22.125	499	202	0				0	2023.07.18 00:00	4	22	22.1875	22.125	631	202	0				22.125	2023.07.18 00:00	0.00104167
1	2023.07.18 00:05	4	22	22.1875	22.125	499	202	0				1	2023.07.18 00:05	4	22	22.1875	22.125	631	202	0				22.125	2023.07.18 00:05	0.00104167
2	2023.07.18 00:10	4	22	22.1875	22.125	498	202	0				2	2023.07.18 00:10	4	22	22.1875	22.125	631	202	0				22.125	2023.07.18 00:10	0.00104167
3	2023.07.18 00:15	4	22	22.1875	22.125	498	202	0				3	2023.07.18 00:15	4	21.9375	22.1875	22.125	631	202	0				22.125	2023.07.18 00:15	0.00104167
4	2023.07.18 00:20	4	22	22.1875	22.125	498	202	0				4	2023.07.18 00:20	4	21.9375	22.1875	22.125	631	202	0				22.125	2023.07.18 00:20	0.00104167
5	2023.07.18 00:25	4	22	22.125	22.125	498	202	0				5	2023.07.18 00:25	4	21.9375	22.125	22.125	631	202	0				22.125	2023.07.18 00:25	0.00208333
6	2023.07.18 00:30	4	22	22.125	22.0625	498	202	0				6	2023.07.18 00:30	4	21.9375	22.125	22.125	631	202	0				22.0938	2023.07.18 00:30	0.00104167
7	2023.07.18 00:35	4	22	22.125	22.0625	498	202	0				7	2023.07.18 00:35	4	21.9375	22.125	22.125	631	202	0				22.0938	2023.07.18 00:35	0.00104167
8	2023.07.18 00:40	4	22	22.125	22.0625	498	202	0				8	2023.07.18 00:40	4	21.9375	22.125	22.125	631	202	0				22.0938	2023.07.18 00:40	0.00104167
9	2023.07.18 00:45	4	22	22.125	22.0625	498	202	0				9	2023.07.18 00:45	4	21.875	22.125	22.125	631	202	0				22.0938	2023.07.18 00:45	0.00208333
10	2023.07.18 00:50	4	22	22.125	22.0625	498	202	0				10	2023.07.18 00:50	4	21.875	22.125	22.125	631	202	0				22.0938	2023.07.18 00:50	0.00208333
11	2023.07.18 00:55	4	22	22.125	22	498	202	0				11	2023.07.18 00:55	4	21.875	22.125	22.125	631	202	0				22.0625	2023.07.18 00:55	0.00104167
12	2023.07.18 01:00	4	22	22.125	22	498	202	0				12	2023.07.18 01:00	4	21.875	22.125	22.125	631	202	0				22.0625	2023.07.18 01:00	0.00104167
13	2023.07.18 01:05	4	22	22.125	22	498	202	0				13	2023.07.18 01:05	4	21.875	22.125	22.125	631	202	0				22.0625	2023.07.18 01:05	0.00104167
14	2023.07.18 01:10	4	22	22.125	22	498	202	0				14	2023.07.18 01:10	4	21.875	22.125	22.125	631	202	0				22.0625	2023.07.18 01:10	0.00208333
15	2023.07.18 01:15	4	22	22.125	22	498	202	0				15	2023.07.18 01:15	4	21.875	22.125	22.0625	631	202	0				22.0312	2023.07.18 01:15	0.00104167
16	2023.07.18 01:20	4	22	22.125	22	498	202	0				16	2023.07.18 01:20	4	21.875	22.125	22.0625	631	202	0				22.0312	2023.07.18 01:20	0.00104167
17	2023.07.18 01:25	4	21.9375	22.125	22	498	202	0				17	2023.07.18 01:25	4	21.875	22.125	22.0625	631	202	0				22.0312	2023.07.18 01:25	0.00104167
18	2023.07.18 01:30	4	21.9375	22.125	22	498	202	0				18	2023.07.18 01:30	4	21.875	22.125	22.0625	631	202	0				22.0312	2023.07.18 01:30	0.00104167
19	2023.07.18 01:35	4	21.9375	22.125	22	498	202	0				19	2023.07.18 01:35	4	21.875	22.125	22.0625	631	202	0				22.0312	2023.07.18 01:35	0.00104167
20	2023.07.18 01:40	4	21.9375	22.0625	22	498	202	0				20	2023.07.18 01:40	4	21.875	22.125	22	631	202	0				22	2023.07.18 01:40	0
21	2023.07.18 01:45	4	21.9375	22.0625	22	498	202	0				21	2023.07.18 01:45	4	21.875	22.125	22	631	202	0				22	2023.07.18 01:45	0
22	2023.07.18 01:50	4	21.9375	22.0625	22	498	202	0				22	2023.07.18 01:50	4	21.875	22.125	22	631	202	0				22	2023.07.18 01:50	0
23	2023.07.18 01:55	4	21.875	22.0625	22	498	202	0				23	2023.07.18 01:55	4	21.875	22.0625	22	631	202	0				22	2023.07.18 01:55	0
24	2023.07.18 02:00	4	21.875	22.0625	22	498	202	0				24	2023.07.18 02:00	4	21.875	22.0625	22	631	202	0				22	2023.07.18 02:00	0.00104167
25	2023.07.18 02:05	4	21.875	22.0625	22	498	202	0				25	2023.07.18 02:05	4	21.875	22.0625	22	630	202	0				22	2023.07.18 02:05	0.00104167
26	2023.07.18 02:10	4	21.875	22	22	498	202	0				26	2023.07.18 02:10	4	21.875	22.0625	22	630	202	0				22	2023.07.18 02:10	0.00104167
27	2023.07.18 02:15	4	21.875	22	22	498	202	0				27	2023.07.18 02:15	4	21.8125	22.0625	22	630	202	0				22	2023.07.18 02:15	0.00104167
28	2023.07.18 02:20	4	21.875	22	22	498	202	0				28	2023.07.18 02:20	4	21.8125	22.0625	22	630	202	0				22	2023.07.18 02:20	0.00104167
29	2023.07.18 02:25	4	21.875	22	22	498	202	0				29	2023.07.18 02:25	4	21.8125	22.0625	22	630	202	0				22	2023.07.18 02:25	0.00104167
30	2023.07.18 02:30	4	21.875	22	21.9375	498	202	0				30	2023.07.18 02:30	4	21.8125	22	22	630	202	0				21.9688	2023.07.18 02:30	0.00104167
31	2023.07.18 02:35	4	21.875	22	21.9375	498	202	0				31	2023.07.18 02:35	4	21.8125	22	22	630	202	0				21.9688	2023.07.18 02:35	0.00104167
32	2023.07.18 02:40	4	21.875	22	21.9375	498	202	0				32	2023.07.18 02:40	4	21.8125	22	22	630	202	0				21.9688	2023.07.18 02:40	0.00104167
33	2023.07.18 02:45	4	21.875	22	21.9375	498	202	0				33	2023.07.18 02:45	4	21.8125	22	22	630	202	0				21.9688	2023.07.18 02:45	0.00104167
34	2023.07.18 02:50	4	21.875	22	21.9375	498	202	0				34	2023.07.18 02:50	4	21.8125	22	22	630	202	0				21.9688	2023.07.18 02:50	0.00104167
35	2023.07.18 02:55	4	21.875	22	21.9375	498	202	0				35	2023.07.18 02:55	4	21.75	22	22	630	202	0				21.9688	2023.07.18 02:55	0.00104167
36	2023.07.18 03:00	4	21.875	22	21.875	498	202	0				36	2023.07.18 03:00	4	21.75	22	22	630	202	0				21.9375	2023.07.18 03:00	0.00104167
37	2023.07.18 03:05	4	21.875	22	21.9375	498	202	0				37	2023.07.18 03:05	4	21.75	22	22	630	202	0				21.9688	2023.07.18 03:05	0.00104167
38	2023.07.18 03:10	4	21.875	22	21.875	498	202	0				38	2023.07.18 03:10	4	21.75	22	22	630	202	0				21.9375	2023.07.18 03:10	0
39	2023.07.18 03:15	4	21.875	22	21.875	498	202	0				39	2023.07.18 03:15	4	21.75	22	22	630	202	0				21.9375	2023.07.18 03:15	0
40	2023.07.18 03:20	4	21.875	22	21.875	498	202	0				40	2023.07.18 03:20	4	21.75	22	22	630	202	0				21.9375	2023.07.18 03:20	0
41	2023.07.18 03:25	4	21.875	22	21.875	498	202	0				41	2023.07.18 03:25	4	21.75	22	22	630	202	0				21.9375	2023.07.18 03:25	0
42	2023.07.18 03:30	4	21.875	22	21.875	498	202	0				42	2023.07.18 03:30	4	21.75	22	22	630	202	0				21.9375	2023.07.18 03:30	0.00104167
43	2023.07.18 03:35	4	21.875	22	21.875	498	202	0				43	2023.07.18 03:35	4	21.75	22	22	630	202	0				21.9375	2023.07.18 03:35	0.00104167
44	2023.07.18 03:40	4	21.875	22	21.875	498	202	0				44	2023.07.18 03:40	4	21.75	22	22	630	202	0				21.9375	2023.07.18 03:40	0.00104167
45	2023.07.18 03:45	4	21.875	22	21.875	498	202	0				45	2023.07.18 03:45	4	21.75	22	22	630	202	0				21.9375	2023.07.18 03:45	0.00104167
46	2023.07.18 03:50	4	21.8125	22	21.875	498	202	0				46	2023.07.18 03:50	4	21.75	22	22	630	202	0				21.9375	2023.07.18 03:50	0.00104167
47	2023.07.18 03:55	4	21.8125	21.9375	21.875	498	202	0				47	2023.07.18 03:55	4	21.75	22	22	630	202	0				21.9375	2023.07.18 03:55	0.00104167
48	2023.07.18 04:00	4	21.8125	22	21.875	498	202	0				48	2023.07.18 04:00	4	21.75	22	21.9375	630	202	0				21.9062	2023.07.18 04:00	0
49	2023.07.18 04:05	4	21.8125	21.9375	21.875	498	202	0				49	2023.07.18 04:05	4	21.75	22	21.9375	630	202	0				21.9062	2023.07.18 04:05	0
50	2023.07.18 04:10	4	21.8125	21.9375	21.875	498	202	0				50	2023.07.18 04:10	4	21.75	22	21.9375	630	202	0				21.9062	2023.07.18 04:10	0.00104167
51	2023.07.18 04:15	4	21.8125	21.9375	21.875	497	202	0				51	2023.07.18 04:15	4	21.75	22	21.9375	630	202	0				21.9062	2023.07.18 04:15	0.00104167
52	2023.07.18 04:20	4	21.8125	21.9375	21.875	497	202	0				52	2023.07.18 04:20	4	21.75	21.9375	21.9375	630	202	0				21.9062	2023.07.18 04:20	0.00104167
53	2023.07.18 04:25	4	21.8125	21.9375	21.875	497	202	0				53	2023.07.18 04:25	4	21.75	21.9375	21.9375	630	202	0				21.9062	2023.07.18 04:25	0.00104167
54	2023.07.18 04:30	4	21.75	21.875	21.875	497	202	0				54	2023.07.18 04:30	4	21.75	21.9375	21.9375	630	202	0				21.9062	2023.07.18 04:30	0.00208333
55	2023.07.18 04:35	4	21.8125	21.875	21.875	497	202	0				55	2023.07.18 04:35	4	21.75	21.9375	21.9375	630	202	0				21.9062	2023.07.18 04:35	0.00208333
56	2023.07.18 04:40	4	21.75	21.875	21.875	497	202	0				56	2023.07.18 04:40	4	21.75	21.9375	21.875	630	202	0				21.875	2023.07.18 04:40	0.00208333
57	2023.07.18 04:45	4	21.75	21.875	21.875	497	202	0				57	2023.07.18 04:45	4	21.6875	21.9375	21.9375	630	202	0				21.9062	2023.07.18 04:45	0.00208333
58	2023.07.18 04:50	4	21.75	21.875	21.875	497	202	0				58	2023.07.18 04:50	4	21.6875	21.9375	21.875	630	202	0				21.875	2023.07.18 04:50	0.00104167
59	2023.07.18 04:55	4	21.75	21.875	21.875	497	202	0				59	2023.07.18 04:55	4	21.6875	21.9375	21.875	630	202	0				21.875	2023.07.18 04:55	0.00104167
60	2023.07.18 05:00	4	21.75	21.875	21.8125	497	202	0				60	2023.07.18 05:00	4	21.6875	21.875	21.875	630	202	0				21.8438	2023.07.18 05:00	0.00104167
61	2023.07.18 05:05	4	21.75	21.875	21.875	497	202	0				61	2023.07.18 05:05	4	21.6875	21.875	21.875	630	202	0				21.875	2023.07.18 05:05	0.00104167
62	2023.07.18 05:10	4	21.75	21.875	21.8125	497	202	0				62	2023.07.18 05:10	4	21.6875	21.875	21.875	630	202	0				21.8438	2023.07.18 05:10	0
63	2023.07.18 05:15	4	21.75	21.875	21.8125	497	202	0				63	2023.07.18 05:15	4	21.6875	21.875	21.875	630	202	0				21.8438	2023.07.18 05:15	0
64	2023.07.18 05:20	4	21.75	21.875	21.8125	497	202	0				64	2023.07.18 05:20	4	21.6875	21.875	21.875	630	202	0				21.8438	2023.07.18 05:20	0
65	2023.07.18 05:25	4	21.75	21.875	21.8125	497	202	0				65	2023.07.18 05:25	4	21.6875	21.875	21.875	630	202	0				21.8438	2023.07.18 05:25	0
66	2023.07.18 05:30	4	21.75	21.875	21.8125	497	202	0				66	2023.07.18 05:30	4	21.6875	21.875	21.875	630	202	0				21.8438	2023.07.18 05:30	0
67	2023.07.18 05:35	4	21.75	21.875	21.8125	497	202	0				67	2023.07.18 05:35	4	21.625	21.875	21.875	630	202	0				21.8438	2023.07.18 05:35	0
68	2023.07.18 05:40	4	21.75	21.875	21.8125	497	202	0				68	2023.07.18 05:40	4	21.6875	21.875	21.875	630	202	0				21.8438	2023.07.18 05:40	0.00104167
69	2023.07.18 05:45	4	21.75	21.875	21.8125	497	202	0				69	2023.07.18 05:45	4	21.625	21.875	21.875	630	202	0				21.8438	2023.07.18 05:45	0.00104167
70	2023.07.18 05:50	4	21.75	21.875	21.8125	497	202	0				70	2023.07.18 05:50	4	21.625	21.875	21.875	630	202	0				21.8438	2023.07.18 05:50	0.00104167
71	2023.07.18 05:55	4	21.75	21.875	21.8125	497	202	0				71	2023.07.18 05:55	4	21.625	21.875	21.875	630	202	0				21.8438	2023.07.18 05:55	0.00104167
72	2023.07.18 06:00	4	21.75	21.875	21.8125	497	202	0				72	2023.07.18 06:00	4	21.625	21.875	21.875	630	202	0				21.8438	2023.07.18 06:00	0.00104167
73	2023.07.18 06:05	4	21.75	21.875	21.8125	497	202	0				73	2023.07.18 06:05	4	21.625	21.875	21.875	630	202	0				21.8438	2023.07.18 06:05	0.00104167
74	2023.07.18 06:10	4	21.75	21.875	21.75	497	202	0				74	2023.07.18 06:10	4	21.625	21.875	21.875	630	202	0				21.8125	2023.07.18 06:10	0
75	2023.07.18 06:15	4	21.75	21.875	21.75	497	202	0				75	2023.07.18 06:15	4	21.625	21.875	21.875	630	202	0				21.8125	2023.07.18 06:15	0
76	2023.07.18 06:20	4	21.75	21.875	21.75	497	202	0				76	2023.07.18 06:20	4	21.625	21.875	21.875	630	202	0				21.8125	2023.07.18 06:20	0
77	2023.07.18 06:25	4	21.75	21.875	21.75	497	202	0				77	2023.07.18 06:25	4	21.625	21.875	21.875	630	202	0				21.8125	2023.07.18 06:25	0.00104167
78	2023.07.18 06:30	4	21.75	21.875	21.75	497	202	0				78	2023.07.18 06:30	4	21.625	21.875	21.875	630	202	0				21.8125	2023.07.18 06:30	0.00104167
79	2023.07.18 06:35	4	21.75	21.875	21.75	497	202	0				79	2023.07.18 06:35	4	21.625	21.875	21.875	630	202	0				21.8125	2023.07.18 06:35	0.00208333
80	2023.07.18 06:40	4	21.75	21.875	21.75	497	202	0				80	2023.07.18 06:40	4	21.625	21.875	21.875	624	202	0				21.8125	2023.07.18 06:40	0.00208333
81	2023.07.18 06:45	4	21.75	21.875	21.75	497	202	0				81	2023.07.18 06:45	4	21.625	21.875	21.875	623	202	0				21.8125	2023.07.18 06:45	0.003125
82	2023.07.18 06:50	4	21.75	21.875	21.75	497	202	0				82	2023.07.18 06:50	4	21.625	21.875	21.875	623	202	0				21.8125	2023.07.18 06:50	0.00520833
83	2023.07.18 06:55	4	21.75	21.875	21.8125	495	202	0				83	2023.07.18 06:55	4	21.625	21.875	21.875	614	202	0				21.8438	2023.07.18 06:55	0.00520833
84	2023.07.18 07:00	4	21.75	21.875	21.8125	499	202	0				84	2023.07.18 07:00	4	21.625	21.875	21.875	610	202	0				21.8438	2023.07.18 07:00	0.00520833
85	2023.07.18 07:05	4	21.75	21.875	21.875	499	202	0				85	2023.07.18 07:05	4	21.6875	21.875	21.875	616	202	0				21.875	2023.07.18 07:05	0.00625
86	2023.07.18 07:10	4	21.75	21.875	21.875	495	202	0				86	2023.07.18 07:10	4	21.75	21.875	21.875	616	202	0				21.875	2023.07.18 07:10	0.00833333
87	2023.07.18 07:15	4	21.75	21.875	21.875	495	202	0				87	2023.07.18 07:15	4	21.75	21.875	21.9375	615	202	0				21.9062	2023.07.18 07:15	0.00729167
88	2023.07.18 07:20	4	21.75	21.875	21.9375	495	202	0				88	2023.07.18 07:20	4	21.75	21.875	22	615	202	0				21.9688	2023.07.18 07:20	0.00729167
89	2023.07.18 07:25	4	21.75	21.875	22	495	202	0				89	2023.07.18 07:25	4	21.75	21.875	22	615	202	0				22	2023.07.18 07:25	0.00833333
90	2023.07.18 07:30	4	21.8125	21.875	22	495	202	0				90	2023.07.18 07:30	4	21.8125	21.875	22	615	202	0				22	2023.07.18 07:30	0.00833333
91	2023.07.18 07:35	4	21.875	21.875	22.0625	495	202	0				91	2023.07.18 07:35	4	21.875	21.875	22.0625	615	202	0				22.0625	2023.07.18 07:35	0.009375
92	2023.07.18 07:40	4	21.875	21.875	22.125	495	202	0				92	2023.07.18 07:40	4	21.875	21.9375	22.125	615	202	0				22.125	2023.07.18 07:40	0.00833333
93	2023.07.18 07:45	4	21.875	21.875	22.125	495	202	0				93	2023.07.18 07:45	4	21.875	21.9375	22.125	618	202	0				22.125	2023.07.18 07:45	0.009375
94	2023.07.18 07:50	4	21.875	21.875	22.1875	496	202	0				94	2023.07.18 07:50	4	22	22	22.1875	618	202	0				22.1875	2023.07.18 07:50	0.00833333
95	2023.07.18 07:55	4	21.875	21.875	22.25	496	202	0				95	2023.07.18 07:55	4	22	22	22.25	618	202	0				22.25	2023.07.18 07:55	0.00625
96	2023.07.18 08:00	4	21.9375	21.9375	22.25	496	202	0				96	2023.07.18 08:00	4	22	22	22.25	618	202	0				22.25	2023.07.18 08:00	0.00833333
97	2023.07.18 08:05	4	22	21.9375	22.375	496	202	0				97	2023.07.18 08:05	4	22.125	22	22.3125	619	202	0				22.3438	2023.07.18 08:05	0.00729167
98	2023.07.18 08:10	4	22	22	22.375	496	202	0				98	2023.07.18 08:10	4	22.125	22.0625	22.375	619	202	0				22.375	2023.07.18 08:10	0.00625
99	2023.07.18 08:15	4	22	22	22.4375	496	202	0				99	2023.07.18 08:15	4	22.125	22.125	22.375	619	202	0				22.4062	2023.07.18 08:15	0.00520833
100	2023.07.18 08:20	4	22.0625	22	22.5	496	202	0				100	2023.07.18 08:20	4	22.25	22.125	22.375	619	202	0				22.4375	2023.07.18 08:20	0.00520833
101	2023.07.18 08:25	4	22.0625	22	22.5	496	202	0				101	2023.07.18 08:25	4	22.25	22.125	22.375	619	202	0				22.4375	2023.07.18 08:25	0.00729167
102	2023.07.18 08:30	4	22.125	22.0625	22.5625	496	202	0				102	2023.07.18 08:30	4	22.25	22.1875	22.4375	619	202	0				22.5	2023.07.18 08:30	0.00625
103	2023.07.18 08:35	4	22.125	22.125	22.625	496	202	0				103	2023.07.18 08:35	4	22.3125	22.25	22.5	619	202	0				22.5625	2023.07.18 08:35	0.00416667
104	2023.07.18 08:40	4	22.125	22.125	22.625	496	202	0				104	2023.07.18 08:40	4	22.375	22.25	22.5	620	202	0				22.5625	2023.07.18 08:40	0.00520833
105	2023.07.18 08:45	4	22.125	22.125	22.625	497	202	0				105	2023.07.18 08:45	4	22.375	22.25	22.5	620	202	0				22.5625	2023.07.18 08:45	0.00625
106	2023.07.18 08:50	4	22.1875	22.1875	22.6875	497	202	0				106	2023.07.18 08:50	4	22.375	22.3125	22.5	620	202	0				22.5938	2023.07.18 08:50	0.00520833
107	2023.07.18 08:55	4	22.25	22.1875	22.75	497	202	0				107	2023.07.18 08:55	4	22.4375	22.375	22.5625	620	202	0				22.6562	2023.07.18 08:55	0.003125
108	2023.07.18 09:00	4	22.25	22.25	22.75	497	202	0				108	2023.07.18 09:00	4	22.5	22.375	22.625	620	202	0				22.6875	2023.07.18 09:00	0.00208333
109	2023.07.18 09:05	4	22.25	22.25	22.75	497	202	0				109	2023.07.18 09:05	4	22.5	22.375	22.625	620	202	0				22.6875	2023.07.18 09:05	0.00208333
110	2023.07.18 09:10	4	22.25	22.25	22.8125	497	202	0				110	2023.07.18 09:10	4	22.5	22.4375	22.625	617	202	0				22.7188	2023.07.18 09:10	0.00104167
111	2023.07.18 09:15	4	22.3125	22.3125	22.875	500	202	0				111	2023.07.18 09:15	4	22.5	22.4375	22.625	617	202	0				22.75	2023.07.18 09:15	0
112	2023.07.18 09:20	4	22.375	22.375	22.875	498	202	0				112	2023.07.18 09:20	4	22.5625	22.5	22.625	616	202	0				22.75	2023.07.18 09:20	0
113	2023.07.18 09:25	4	22.375	22.375	22.875	499	202	0				113	2023.07.18 09:25	4	22.5625	22.5	22.625	619	202	0				22.75	2023.07.18 09:25	0.003125
114	2023.07.18 09:30	4	22.375	22.375	22.875	500	202	0				114	2023.07.18 09:30	4	22.5625	22.5	22.625	621	202	0				22.75	2023.07.18 09:30	0.00416667
115	2023.07.18 09:35	4	22.375	22.375	22.875	500	202	0				115	2023.07.18 09:35	4	22.5625	22.5	22.625	621	202	0				22.75	2023.07.18 09:35	0.00416667
116	2023.07.18 09:40	4	22.375	22.4375	22.875	502	202	0				116	2023.07.18 09:40	4	22.625	22.5625	22.625	612	202	0				22.75	2023.07.18 09:40	0.00520833
117	2023.07.18 09:45	4	22.375	22.5	22.875	498	202	0				117	2023.07.18 09:45	4	22.625	22.625	22.625	615	202	0				22.75	2023.07.18 09:45	0.00520833
118	2023.07.18 09:50	4	22.4375	22.5	22.875	502	202	0				118	2023.07.18 09:50	4	22.625	22.625	22.625	635	202	0				22.75	2023.07.18 09:50	0.00520833
119	2023.07.18 09:55	4	22.5	22.5	23	501	202	0				119	2023.07.18 09:55	4	22.625	22.625	22.6875	634	202	0				22.8438	2023.07.18 09:55	0.00208333
120	2023.07.18 10:00	4	22.5	22.5	23	495	202	0				120	2023.07.18 10:00	4	22.75	22.625	22.75	606	202	0				22.875	2023.07.18 10:00	0.00104167
121	2023.07.18 10:05	4	22.5	22.5625	23	496	202	0				121	2023.07.18 10:05	4	22.75	22.6875	22.75	606	202	0				22.875	2023.07.18 10:05	0.00104167
122	2023.07.18 10:10	4	22.5	22.625	23.0625	495	202	0				122	2023.07.18 10:10	4	22.75	22.75	22.75	585	202	0				22.9062	2023.07.18 10:10	0.00104167
123	2023.07.18 10:15	4	22.5625	22.625	23.0625	498	202	0				123	2023.07.18 10:15	4	22.75	22.75	22.75	585	202	0				22.9062	2023.07.18 10:15	0.00104167
124	2023.07.18 10:20	4	22.5625	22.625	23.0625	498	202	0				124	2023.07.18 10:20	4	22.75	22.75	22.75	585	202	0				22.9062	2023.07.18 10:20	0.00104167
125	2023.07.18 10:25	4	22.5625	22.625	23.0625	498	202	0				125	2023.07.18 10:25	4	22.75	22.75	22.75	585	202	0				22.9062	2023.07.18 10:25	0.00104167
126	2023.07.18 10:30	4	22.5625	22.625	23	498	202	0				126	2023.07.18 10:30	4	22.75	22.75	22.75	585	202	0				22.875	2023.07.18 10:30	0
127	2023.07.18 10:35	4	22.625	22.6875	23	498	202	0				127	2023.07.18 10:35	4	22.75	22.8125	22.75	585	202	0				22.875	2023.07.18 10:35	0.00104167
128	2023.07.18 10:40	4	22.625	22.75	23	498	202	0				128	2023.07.18 10:40	4	22.75	22.8125	22.75	585	202	0				22.875	2023.07.18 10:40	0.00208333
129	2023.07.18 10:45	4	22.625	22.75	23	498	202	0				129	2023.07.18 10:45	4	22.75	22.8125	22.75	585	202	0				22.875	2023.07.18 10:45	0.00208333
130	2023.07.18 10:50	4	22.625	22.75	23	498	202	0				130	2023.07.18 10:50	4	22.75	22.875	22.75	586	202	0				22.875	2023.07.18 10:50	0.00520833
131	2023.07.18 10:55	4	22.625	22.75	23	498	202	0				131	2023.07.18 10:55	4	22.75	22.875	22.75	586	202	0				22.875	2023.07.18 10:55	0.00833333
132	2023.07.18 11:00	4	22.625	22.75	23	497	202	0				132	2023.07.18 11:00	4	22.75	22.875	22.75	588	202	0				22.875	2023.07.18 11:00	0.00833333
133	2023.07.18 11:05	4	22.625	22.75	22.9375	498	202	0				133	2023.07.18 11:05	4	22.6875	22.875	22.75	585	202	0				22.8438	2023.07.18 11:05	0.00833333
134	2023.07.18 11:10	4	22.5625	22.75	22.875	498	202	0				134	2023.07.18 11:10	4	22.625	22.8125	22.75	585	202	0				22.8125	2023.07.18 11:10	0.00729167
135	2023.07.18 11:15	4	22.5	22.75	22.875	498	202	0				135	2023.07.18 11:15	4	22.5625	22.8125	22.75	586	202	0				22.8125	2023.07.18 11:15	0.00729167
136	2023.07.18 11:20	4	22.5	22.75	22.75	498	202	0				136	2023.07.18 11:20	4	22.5	22.75	22.6875	586	202	0				22.7188	2023.07.18 11:20	0.00416667
137	2023.07.18 11:25	4	22.5	22.75	22.625	497	202	0				137	2023.07.18 11:25	4	22.5	22.75	22.625	630	202	0				22.625	2023.07.18 11:25	0.003125
138	2023.07.18 11:30	4	22.5	22.75	22.625	504	202	0				138	2023.07.18 11:30	4	22.5	22.75	22.625	630	202	0				22.625	2023.07.18 11:30	0.003125
139	2023.07.18 11:35	4	22.5	22.75	22.5625	504	202	0				139	2023.07.18 11:35	4	22.5	22.75	22.625	630	202	0				22.5938	2023.07.18 11:35	0.003125
140	2023.07.18 11:40	4	22.5	22.6875	22.5625	504	202	0				140	2023.07.18 11:40	4	22.5	22.75	22.625	630	202	0				22.5938	2023.07.18 11:40	0.00416667
141	2023.07.18 11:45	4	22.5	22.6875	22.5625	504	202	0				141	2023.07.18 11:45	4	22.5	22.75	22.625	630	202	0				22.5938	2023.07.18 11:45	0.00520833
142	2023.07.18 11:50	4	22.5	22.6875	22.5625	504	202	0				142	2023.07.18 11:50	4	22.5	22.75	22.6875	630	202	0				22.625	2023.07.18 11:50	0.00416667
143	2023.07.18 11:55	4	22.5625	22.6875	22.625	504	202	0				143	2023.07.18 11:55	4	22.5	22.75	22.75	630	202	0				22.6875	2023.07.18 11:55	0.00208333
144	2023.07.18 12:00	4	22.5625	22.625	22.625	504	202	0				144	2023.07.18 12:00	4	22.5	22.6875	22.75	630	202	0				22.6875	2023.07.18 12:00	0.00208333
145	2023.07.18 12:05	4	22.625	22.625	22.625	504	202	0				145	2023.07.18 12:05	4	22.5	22.6875	22.75	630	202	0				22.6875	2023.07.18 12:05	0.00208333
146	2023.07.18 12:10	4	22.625	22.625	22.625	504	202	0				146	2023.07.18 12:10	4	22.5	22.6875	22.8125	630	202	0				22.7188	2023.07.18 12:10	0.00104167
147	2023.07.18 12:15	4	22.625	22.625	22.625	504	202	0				147	2023.07.18 12:15	4	22.5	22.6875	22.875	630	202	0				22.75	2023.07.18 12:15	0.00104167
148	2023.07.18 12:20	4	22.6875	22.625	22.625	504	202	0				148	2023.07.18 12:20	4	22.5	22.6875	22.875	631	202	0				22.75	2023.07.18 12:20	0.00208333
149	2023.07.18 12:25	4	22.6875	22.625	22.625	504	202	0				149	2023.07.18 12:25	4	22.5	22.625	22.875	631	202	0				22.75	2023.07.18 12:25	0.003125
150	2023.07.18 12:30	4	22.6875	22.625	22.625	504	202	0				150	2023.07.18 12:30	4	22.5	22.625	22.875	631	202	0				22.75	2023.07.18 12:30	0.00416667
151	2023.07.18 12:35	4	22.6875	22.625	22.625	504	202	0				151	2023.07.18 12:35	4	22.5	22.625	22.875	631	202	0				22.75	2023.07.18 12:35	0.00625
152	2023.07.18 12:40	4	22.625	22.625	22.625	504	202	0				152	2023.07.18 12:40	4	22.5	22.625	22.875	631	202	0				22.75	2023.07.18 12:40	0.00729167
153	2023.07.18 12:45	4	22.625	22.625	22.625	504	202	0				153	2023.07.18 12:45	4	22.5	22.625	22.8125	631	202	0				22.7188	2023.07.18 12:45	0.00729167
154	2023.07.18 12:50	4	22.625	22.625	22.625	504	202	0				154	2023.07.18 12:50	4	22.5	22.625	22.75	631	202	0				22.6875	2023.07.18 12:50	0.00833333
155	2023.07.18 12:55	4	22.5625	22.625	22.625	504	202	0				155	2023.07.18 12:55	4	22.5	22.625	22.6875	631	202	0				22.6562	2023.07.18 12:55	0.0104167
156	2023.07.18 13:00	4	22.5	22.625	22.625	504	202	0				156	2023.07.18 13:00	4	22.5	22.625	22.625	631	202	0				22.625	2023.07.18 13:00	0.0104167
157	2023.07.18 13:05	4	22.5	22.625	22.625	504	202	0				157	2023.07.18 13:05	4	22.5	22.625	22.5	631	202	0				22.5625	2023.07.18 13:05	0.0104167
158	2023.07.18 13:10	4	22.375	22.625	22.625	504	202	0				158	2023.07.18 13:10	4	22.5	22.625	22.4375	631	202	0				22.5312	2023.07.18 13:10	0.0114583
159	2023.07.18 13:15	4	22.375	22.625	22.625	504	202	0				159	2023.07.18 13:15	4	22.5	22.625	22.375	631	202	0				22.5	2023.07.18 13:15	0.0125
160	2023.07.18 13:20	4	22.3125	22.625	22.625	504	202	0				160	2023.07.18 13:20	4	22.5	22.625	22.25	631	202	0				22.4375	2023.07.18 13:20	0.0125
161	2023.07.18 13:25	4	22.25	22.625	22.5625	504	202	0				161	2023.07.18 13:25	4	22.5	22.625	22.125	631	202	0				22.3438	2023.07.18 13:25	0.009375
162	2023.07.18 13:30	4	22.1875	22.625	22.5625	504	202	0				162	2023.07.18 13:30	4	22.4375	22.625	22.0625	631	202	0				22.3125	2023.07.18 13:30	0.0104167
163	2023.07.18 13:35	4	22.125	22.625	22.5	504	202	0				163	2023.07.18 13:35	4	22.4375	22.625	22	631	202	0				22.25	2023.07.18 13:35	0.0104167
164	2023.07.18 13:40	4	22.0625	22.625	22.5	504	202	0				164	2023.07.18 13:40	4	22.4375	22.625	21.875	631	202	0				22.1875	2023.07.18 13:40	0.009375
165	2023.07.18 13:45	4	22	22.625	22.5	504	202	0				165	2023.07.18 13:45	4	22.4375	22.5625	21.75	631	202	0				22.125	2023.07.18 13:45	0.0104167
166	2023.07.18 13:50	4	21.9375	22.625	22.5	503	202	0				166	2023.07.18 13:50	4	22.375	22.5	21.625	631	202	0				22.0625	2023.07.18 13:50	0.00833333
167	2023.07.18 13:55	4	21.875	22.5625	22.5	503	202	0				167	2023.07.18 13:55	4	22.375	22.5	21.625	631	202	0				22.0625	2023.07.18 13:55	0.0104167
168	2023.07.18 14:00	4	21.875	22.5	22.5	503	202	0				168	2023.07.18 14:00	4	22.375	22.5	21.5	631	202	0				22	2023.07.18 14:00	0.0104167
169	2023.07.18 14:05	4	21.75	22.5	22.4375	503	202	0				169	2023.07.18 14:05	4	22.375	22.4375	21.4375	631	202	0				21.9375	2023.07.18 14:05	0.009375
170	2023.07.18 14:10	4	21.75	22.5	22.4375	503	202	0				170	2023.07.18 14:10	4	22.3125	22.375	21.375	630	202	0				21.9062	2023.07.18 14:10	0.0114583
171	2023.07.18 14:15	4	21.6875	22.5	22.375	503	202	0				171	2023.07.18 14:15	4	22.3125	22.375	21.25	630	202	0				21.8125	2023.07.18 14:15	0.009375
172	2023.07.18 14:20	4	21.625	22.5	22.375	503	202	0				172	2023.07.18 14:20	4	22.25	22.375	21.25	630	202	0				21.8125	2023.07.18 14:20	0.0104167
173	2023.07.18 14:25	4	21.625	22.4375	22.375	503	202	0				173	2023.07.18 14:25	4	22.25	22.25	21.125	630	202	0				21.75	2023.07.18 14:25	0.009375
174	2023.07.18 14:30	4	21.5625	22.375	22.3125	502	202	0				174	2023.07.18 14:30	4	22.25	22.25	21.0625	630	202	0				21.6875	2023.07.18 14:30	0.009375
175	2023.07.18 14:35	4	21.5	22.375	22.3125	502	202	0				175	2023.07.18 14:35	4	22.25	22.25	21	630	202	0				21.6562	2023.07.18 14:35	0.0104167
176	2023.07.18 14:40	4	21.4375	22.375	22.25	502	202	0				176	2023.07.18 14:40	4	22.1875	22.125	20.875	630	202	0				21.5625	2023.07.18 14:40	0.00833333
177	2023.07.18 14:45	4	21.375	22.375	22.25	502	202	0				177	2023.07.18 14:45	4	22.125	22.125	20.8125	629	202	0				21.5312	2023.07.18 14:45	0.00729167
178	2023.07.18 14:50	4	21.375	22.3125	22.25	502	202	0				178	2023.07.18 14:50	4	22.125	22.125	20.75	629	202	0				21.5	2023.07.18 14:50	0.00625
179	2023.07.18 14:55	4	21.3125	22.25	22.25	502	202	0				179	2023.07.18 14:55	4	22.125	22.0625	20.6875	628	202	0				21.4688	2023.07.18 14:55	0.00520833
180	2023.07.18 15:00	4	21.25	22.25	22.1875	501	202	0				180	2023.07.18 15:00	4	22.125	22	20.625	628	202	0				21.4062	2023.07.18 15:00	0.003125
181	2023.07.18 15:05	4	21.25	22.25	22.125	501	202	0				181	2023.07.18 15:05	4	22.0625	22	20.5625	627	202	0				21.3438	2023.07.18 15:05	0.00208333
182	2023.07.18 15:10	4	21.1875	22.1875	22.125	501	202	0				182	2023.07.18 15:10	4	22	21.9375	20.5	621	202	0				21.3125	2023.07.18 15:10	0.00416667
183	2023.07.18 15:15	4	21.125	22.125	22.125	501	202	0				183	2023.07.18 15:15	4	22	21.875	20.5	621	202	0				21.3125	2023.07.18 15:15	0.00520833
184	2023.07.18 15:20	4	21.125	22.125	22.0625	501	202	0				184	2023.07.18 15:20	4	22	21.875	20.5625	621	202	0				21.3125	2023.07.18 15:20	0.00520833
185	2023.07.18 15:25	4	21.125	22.125	22	501	202	0				185	2023.07.18 15:25	4	21.9375	21.8125	20.625	620	202	0				21.3125	2023.07.18 15:25	0.00520833
186	2023.07.18 15:30	4	21.1875	22.0625	22	501	202	0				186	2023.07.18 15:30	4	21.875	21.75	20.6875	620	202	0				21.3438	2023.07.18 15:30	0.00520833
187	2023.07.18 15:35	4	21.25	22	22	501	202	0				187	2023.07.18 15:35	4	21.875	21.75	20.75	620	202	0				21.375	2023.07.18 15:35	0.00833333
188	2023.07.18 15:40	4	21.25	22	22	501	202	0				188	2023.07.18 15:40	4	21.8125	21.6875	20.875	607	202	0				21.4375	2023.07.18 15:40	0.0114583
189	2023.07.18 15:45	4	21.25	22	22	518	202	0				189	2023.07.18 15:45	4	21.75	21.625	20.9375	608	202	0				21.4688	2023.07.18 15:45	0.0114583
190	2023.07.18 15:50	4	21.3125	21.9375	21.875	517	202	0				190	2023.07.18 15:50	4	21.6875	21.625	20.9375	608	202	0				21.4062	2023.07.18 15:50	0.0114583
191	2023.07.18 15:55	4	21.25	21.875	21.8125	517	202	0				191	2023.07.18 15:55	4	21.625	21.625	20.875	623	202	0				21.3438	2023.07.18 15:55	0.009375
192	2023.07.18 16:00	4	21.25	21.875	21.75	518	202	0				192	2023.07.18 16:00	4	21.5	21.5625	20.875	623	202	0				21.3125	2023.07.18 16:00	0.0104167
193	2023.07.18 16:05	4	21.125	21.8125	21.625	518	202	0				193	2023.07.18 16:05	4	21.4375	21.5	20.8125	635	202	0				21.2188	2023.07.18 16:05	0.00729167
194	2023.07.18 16:10	4	21.125	21.75	21.5	522	202	0				194	2023.07.18 16:10	4	21.375	21.5	20.75	604	202	0				21.125	2023.07.18 16:10	0.00416667
195	2023.07.18 16:15	4	21.0625	21.75	21.5	523	202	0				195	2023.07.18 16:15	4	21.25	21.4375	20.75	605	202	0				21.125	2023.07.18 16:15	0.00520833
196	2023.07.18 16:20	4	21	21.6875	21.375	522	202	0				196	2023.07.18 16:20	4	21.25	21.375	20.75	607	202	0				21.0625	2023.07.18 16:20	0.00416667
197	2023.07.18 16:25	4	21	21.625	21.375	522	202	0				197	2023.07.18 16:25	4	21.125	21.375	20.75	607	202	0				21.0625	2023.07.18 16:25	0.00520833
198	2023.07.18 16:30	4	21	21.625	21.25	522	202	0				198	2023.07.18 16:30	4	21.125	21.3125	20.75	606	202	0				21	2023.07.18 16:30	0.00416667
199	2023.07.18 16:35	4	20.9375	21.5625	21.25	522	202	0				199	2023.07.18 16:35	4	21.0625	21.25	20.75	606	202	0				21	2023.07.18 16:35	0.00625
200	2023.07.18 16:40	4	20.9375	21.5	21.25	521	202	0				200	2023.07.18 16:40	4	21	21.25	20.75	606	202	0				21	2023.07.18 16:40	0.00625
201	2023.07.18 16:45	4	20.875	21.5	21.1875	521	202	0				201	2023.07.18 16:45	4	21	21.1875	20.75	607	202	0				20.9688	2023.07.18 16:45	0.00520833
202	2023.07.18 16:50	4	20.875	21.4375	21.125	521	202	0				202	2023.07.18 16:50	4	20.9375	21.125	20.75	607	202	0				20.9375	2023.07.18 16:50	0.00416667
203	2023.07.18 16:55	4	20.875	21.375	21.125	521	202	0				203	2023.07.18 16:55	4	20.875	21.125	20.6875	606	202	0				20.9062	2023.07.18 16:55	0.00520833
204	2023.07.18 17:00	4	20.8125	21.375	21.0625	521	202	0				204	2023.07.18 17:00	4	20.875	21.125	20.6875	606	202	0				20.875	2023.07.18 17:00	0.00625
205	2023.07.18 17:05	4	20.8125	21.375	21	521	202	0				205	2023.07.18 17:05	4	20.875	21.0625	20.625	606	202	0				20.8125	2023.07.18 17:05	0.00416667
206	2023.07.18 17:10	4	20.75	21.3125	21	520	202	0				206	2023.07.18 17:10	4	20.8125	21	20.625	606	202	0				20.8125	2023.07.18 17:10	0.00833333
207	2023.07.18 17:15	4	20.75	21.25	21	520	202	0				207	2023.07.18 17:15	4	20.75	21	20.625	628	202	0				20.8125	2023.07.18 17:15	0.0104167
208	2023.07.18 17:20	4	20.75	21.25	21	519	202	0				208	2023.07.18 17:20	4	20.75	21	20.625	626	202	0				20.8125	2023.07.18 17:20	0.0125
209	2023.07.18 17:25	4	20.75	21.1875	20.9375	518	202	0				209	2023.07.18 17:25	4	20.625	21	20.5625	627	202	0				20.75	2023.07.18 17:25	0.0135417
210	2023.07.18 17:30	4	20.625	21.125	20.875	519	202	0				210	2023.07.18 17:30	4	20.625	20.9375	20.5	626	202	0				20.6875	2023.07.18 17:30	0.0145833
211	2023.07.18 17:35	4	20.625	21.125	20.875	518	202	0				211	2023.07.18 17:35	4	20.5	20.875	20.5	629	202	0				20.6875	2023.07.18 17:35	0.0166667
212	2023.07.18 17:40	4	20.5625	21.125	20.75	520	202	0				212	2023.07.18 17:40	4	20.375	20.875	20.375	624	202	0				20.5625	2023.07.18 17:40	0.015625
213	2023.07.18 17:45	4	20.5	21.0625	20.75	519	202	0				213	2023.07.18 17:45	4	20.25	20.875	20.25	624	202	0				20.5	2023.07.18 17:45	0.0166667
214	2023.07.18 17:50	4	20.375	21	20.75	519	202	0				214	2023.07.18 17:50	4	20.1875	20.8125	20.125	624	202	0				20.4375	2023.07.18 17:50	0.01875
215	2023.07.18 17:55	4	20.25	21	20.75	519	202	0				215	2023.07.18 17:55	4	20.125	20.75	19.9375	624	202	0				20.3438	2023.07.18 17:55	0.0177083
216	2023.07.18 18:00	4	20.125	21	20.75	519	202	0				216	2023.07.18 18:00	4	20	20.75	19.75	623	202	0				20.25	2023.07.18 18:00	0.0166667
217	2023.07.18 18:05	4	20	20.9375	20.6875	522	202	0				217	2023.07.18 18:05	4	19.9375	20.625	19.6875	614	202	0				20.1875	2023.07.18 18:05	0.015625
218	2023.07.18 18:10	4	20	20.875	20.5625	522	202	0				218	2023.07.18 18:10	4	19.875	20.625	19.625	615	202	0				20.0938	2023.07.18 18:10	0.0135417
219	2023.07.18 18:15	4	20	20.875	20.4375	522	202	0				219	2023.07.18 18:15	4	19.875	20.5	19.5625	615	202	0				20	2023.07.18 18:15	0.0125
220	2023.07.18 18:20	4	19.9375	20.8125	20.25	522	202	0				220	2023.07.18 18:20	4	19.875	20.5	19.5	614	202	0				19.875	2023.07.18 18:20	0.00833333
221	2023.07.18 18:25	4	19.875	20.75	20.125	522	202	0				221	2023.07.18 18:25	4	19.875	20.375	19.5	614	202	0				19.8125	2023.07.18 18:25	0.009375
222	2023.07.18 18:30	4	19.875	20.75	20	521	202	0				222	2023.07.18 18:30	4	19.8125	20.375	19.5	614	202	0				19.75	2023.07.18 18:30	0.009375
223	2023.07.18 18:35	4	19.875	20.625	19.9375	521	202	0				223	2023.07.18 18:35	4	19.75	20.25	19.5	614	202	0				19.7188	2023.07.18 18:35	0.009375
224	2023.07.18 18:40	4	19.8125	20.625	19.875	522	202	0				224	2023.07.18 18:40	4	19.75	20.25	19.5	616	202	0				19.6875	2023.07.18 18:40	0.0104167
225	2023.07.18 18:45	4	19.75	20.5	19.75	521	202	0				225	2023.07.18 18:45	4	19.75	20.1875	19.5	617	202	0				19.625	2023.07.18 18:45	0.009375
226	2023.07.18 18:50	4	19.75	20.5	19.75	521	202	0				226	2023.07.18 18:50	4	19.75	20.125	19.5	617	202	0				19.625	2023.07.18 18:50	0.0125
227	2023.07.18 18:55	4	19.6875	20.375	19.625	520	202	0				227	2023.07.18 18:55	4	19.6875	20.0625	19.4375	617	202	0				19.5312	2023.07.18 18:55	0.0114583
228	2023.07.18 19:00	4	19.625	20.3125	19.5625	520	202	0				228	2023.07.18 19:00	4	19.625	20	19.375	616	202	0				19.4688	2023.07.18 19:00	0.0114583
229	2023.07.18 19:05	4	19.5625	20.25	19.5	520	202	0				229	2023.07.18 19:05	4	19.625	20	19.375	616	202	0				19.4375	2023.07.18 19:05	0.0135417
230	2023.07.18 19:10	4	19.5	20.1875	19.375	519	202	0				230	2023.07.18 19:10	4	19.5625	19.9375	19.375	616	202	0				19.375	2023.07.18 19:10	0.0145833
231	2023.07.18 19:15	4	19.5	20.125	19.3125	519	202	0				231	2023.07.18 19:15	4	19.5	19.875	19.375	616	202	0				19.3438	2023.07.18 19:15	0.0145833
232	2023.07.18 19:20	4	19.4375	20.125	19.25	519	202	0				232	2023.07.18 19:20	4	19.5	19.875	19.25	616	202	0				19.25	2023.07.18 19:20	0.0145833
233	2023.07.18 19:25	4	19.375	20	19.125	519	202	0				233	2023.07.18 19:25	4	19.4375	19.8125	19.25	616	202	0				19.1875	2023.07.18 19:25	0.015625
234	2023.07.18 19:30	4	19.3125	20	19	518	202	0				234	2023.07.18 19:30	4	19.375	19.75	19.25	615	202	0				19.125	2023.07.18 19:30	0.015625
235	2023.07.18 19:35	4	19.25	19.875	18.875	518	202	0				235	2023.07.18 19:35	4	19.3125	19.75	19.1875	615	202	0				19.0312	2023.07.18 19:35	0.0145833
236	2023.07.18 19:40	4	19.25	19.875	18.75	518	202	0				236	2023.07.18 19:40	4	19.25	19.6875	19.125	615	202	0				18.9375	2023.07.18 19:40	0.0145833
237	2023.07.18 19:45	4	19.125	19.75	18.6875	518	202	0				237	2023.07.18 19:45	4	19.125	19.625	19.125	615	202	0				18.9062	2023.07.18 19:45	0.0166667
238	2023.07.18 19:50	4	19.0625	19.75	18.5625	517	202	0				238	2023.07.18 19:50	4	19.0625	19.625	19.0625	614	202	0				18.8125	2023.07.18 19:50	0.0166667
239	2023.07.18 19:55	4	19	19.625	18.4375	517	202	0				239	2023.07.18 19:55	4	19	19.5	19	614	202	0				18.7188	2023.07.18 19:55	0.015625
240	2023.07.18 20:00	4	18.9375	19.5625	18.3125	517	202	0				240	2023.07.18 20:00	4	18.875	19.5	19	614	202	0				18.6562	2023.07.18 20:00	0.0177083
241	2023.07.18 20:05	4	18.875	19.5	18.25	516	202	0				241	2023.07.18 20:05	4	18.8125	19.4375	18.9375	613	202	0				18.5938	2023.07.18 20:05	0.0166667
242	2023.07.18 20:10	4	18.75	19.4375	18.125	516	202	0				242	2023.07.18 20:10	4	18.75	19.375	18.875	613	202	0				18.5	2023.07.18 20:10	0.015625
243	2023.07.18 20:15	4	18.75	19.375	18	516	202	0				243	2023.07.18 20:15	4	18.625	19.3125	18.8125	613	202	0				18.4062	2023.07.18 20:15	0.015625
244	2023.07.18 20:20	4	18.625	19.25	17.875	515	202	0				244	2023.07.18 20:20	4	18.5625	19.25	18.75	612	202	0				18.3125	2023.07.18 20:20	0.0125
245	2023.07.18 20:25	4	18.5625	19.25	17.75	515	202	0				245	2023.07.18 20:25	4	18.5	19.1875	18.75	613	202	0				18.25	2023.07.18 20:25	0.0135417
246	2023.07.18 20:30	4	18.5	19.125	17.625	515	202	0				246	2023.07.18 20:30	4	18.375	19.125	18.625	612	202	0				18.125	2023.07.18 20:30	0.0104167
247	2023.07.18 20:35	4	18.4375	19.0625	17.5625	514	202	0				247	2023.07.18 20:35	4	18.3125	19	18.625	612	202	0				18.0938	2023.07.18 20:35	0.0104167
248	2023.07.18 20:40	4	18.375	19	17.5	514	202	0				248	2023.07.18 20:40	4	18.25	19	18.5625	613	202	0				18.0312	2023.07.18 20:40	0.009375
249	2023.07.18 20:45	4	18.3125	18.9375	17.375	514	202	0				249	2023.07.18 20:45	4	18.125	18.875	18.5	612	202	0				17.9375	2023.07.18 20:45	0.00625
250	2023.07.18 20:50	4	18.25	18.875	17.375	514	202	0				250	2023.07.18 20:50	4	18.125	18.875	18.5	613	202	0				17.9375	2023.07.18 20:50	0.00625
251	2023.07.18 20:55	4	18.25	18.75	17.25	514	202	0				251	2023.07.18 20:55	4	18	18.8125	18.4375	612	202	0				17.8438	2023.07.18 20:55	0.003125
252	2023.07.18 21:00	4	18.1875	18.75	17.25	511	202	0				252	2023.07.18 21:00	4	17.9375	18.75	18.375	614	202	0				17.8125	2023.07.18 21:00	0.00208333
253	2023.07.18 21:05	4	18.125	18.625	17.1875	505	202	0				253	2023.07.18 21:05	4	17.875	18.625	18.375	618	202	0				17.7812	2023.07.18 21:05	0.00208333
254	2023.07.18 21:10	4	18.125	18.625	17.125	506	202	0				254	2023.07.18 21:10	4	17.8125	18.625	18.375	617	202	0				17.75	2023.07.18 21:10	0.003125
255	2023.07.18 21:15	4	18.125	18.5	17.125	506	202	0				255	2023.07.18 21:15	4	17.75	18.5625	18.375	617	202	0				17.75	2023.07.18 21:15	0.003125
256	2023.07.18 21:20	4	18.0625	18.5	17.125	505	202	0				256	2023.07.18 21:20	4	17.625	18.5	18.375	604	202	0				17.75	2023.07.18 21:20	0.00416667
257	2023.07.18 21:25	4	18.125	18.4375	17.125	504	202	0				257	2023.07.18 21:25	4	17.625	18.4375	18.375	601	202	0				17.75	2023.07.18 21:25	0.00625
258	2023.07.18 21:30	4	18.125	18.375	17.25	503	202	0				258	2023.07.18 21:30	4	17.625	18.375	18.375	615	202	0				17.8125	2023.07.18 21:30	0.00833333
259	2023.07.18 21:35	4	18.0625	18.3125	17.25	504	202	0				259	2023.07.18 21:35	4	17.625	18.3125	18.3125	615	202	0				17.7812	2023.07.18 21:35	0.0114583
260	2023.07.18 21:40	4	18.0625	18.25	17.375	504	202	0				260	2023.07.18 21:40	4	17.625	18.3125	18.3125	615	202	0				17.8438	2023.07.18 21:40	0.0135417
261	2023.07.18 21:45	4	18	18.25	17.375	504	202	0				261	2023.07.18 21:45	4	17.625	18.25	18.25	592	202	0				17.8125	2023.07.18 21:45	0.0166667
262	2023.07.18 21:50	4	18	18.25	17.4375	505	202	0				262	2023.07.18 21:50	4	17.6875	18.25	18.3125	591	202	0				17.875	2023.07.18 21:50	0.0177083
263	2023.07.18 21:55	4	18.0625	18.1875	17.5	505	202	0				263	2023.07.18 21:55	4	17.75	18.25	18.375	590	202	0				17.9375	2023.07.18 21:55	0.0197917
264	2023.07.18 22:00	4	18.125	18.125	17.625	505	202	0				264	2023.07.18 22:00	4	17.8125	18.25	18.4375	590	202	0				18.0312	2023.07.18 22:00	0.0197917
265	2023.07.18 22:05	4	18.125	18.125	17.75	505	202	0				265	2023.07.18 22:05	4	17.875	18.25	18.5	590	202	0				18.125	2023.07.18 22:05	0.0197917
266	2023.07.18 22:10	4	18.25	18.125	17.875	505	202	0				266	2023.07.18 22:10	4	18	18.25	18.5625	590	202	0				18.2188	2023.07.18 22:10	0.01875
267	2023.07.18 22:15	4	18.25	18.125	18	505	202	0				267	2023.07.18 22:15	4	18.0625	18.25	18.625	590	202	0				18.3125	2023.07.18 22:15	0.01875
268	2023.07.18 22:20	4	18.3125	18.125	18.125	505	202	0				268	2023.07.18 22:20	4	18.125	18.25	18.6875	590	202	0				18.4062	2023.07.18 22:20	0.01875
269	2023.07.18 22:25	4	18.375	18.1875	18.3125	505	202	0				269	2023.07.18 22:25	4	18.25	18.3125	18.75	590	202	0				18.5312	2023.07.18 22:25	0.0177083
270	2023.07.18 22:30	4	18.4375	18.25	18.4375	505	202	0				270	2023.07.18 22:30	4	18.3125	18.375	18.8125	590	202	0				18.625	2023.07.18 22:30	0.0177083
271	2023.07.18 22:35	4	18.5	18.25	18.5625	505	202	0				271	2023.07.18 22:35	4	18.375	18.375	18.875	591	202	0				18.7188	2023.07.18 22:35	0.0166667
272	2023.07.18 22:40	4	18.5625	18.25	18.625	505	202	0				272	2023.07.18 22:40	4	18.5	18.4375	18.9375	591	202	0				18.7812	2023.07.18 22:40	0.0166667
273	2023.07.18 22:45	4	18.625	18.3125	18.75	505	202	0				273	2023.07.18 22:45	4	18.625	18.5	19	591	202	0				18.875	2023.07.18 22:45	0.0166667
274	2023.07.18 22:50	4	18.6875	18.375	18.875	505	202	0				274	2023.07.18 22:50	4	18.6875	18.5625	19.0625	591	202	0				18.9688	2023.07.18 22:50	0.0166667
275	2023.07.18 22:55	4	18.75	18.375	19	506	202	0				275	2023.07.18 22:55	4	18.75	18.625	19.125	591	202	0				19.0625	2023.07.18 22:55	0.0270833
276	2023.07.18 23:00	4	18.8125	18.5	19.125	506	202	0				276	2023.07.18 23:00	4	18.875	18.625	19.1875	592	202	0				19.1562	2023.07.18 23:00	0.06875
277	2023.07.18 23:05	4	18.875	18.5	19.1875	506	202	0				277	2023.07.18 23:05	4	18.9375	18.75	19.25	592	202	0				19.2188	2023.07.18 23:05	0.0958333
278	2023.07.18 23:10	4	18.9375	18.5625	19.25	506	202	0				278	2023.07.18 23:10	4	19	18.75	19.3125	592	202	0				19.2812	2023.07.18 23:10	0.107292
279	2023.07.18 23:15	4	19	18.625	19.375	507	202	0				279	2023.07.18 23:15	4	19.125	18.875	19.375	592	202	0				19.375	2023.07.18 23:15	0.108333
280	2023.07.18 23:20	4	19.0625	18.6875	19.5	507	202	0				280	2023.07.18 23:20	4	19.125	18.875	19.4375	593	202	0				19.4688	2023.07.18 23:20	0.107292
281	2023.07.18 23:25	4	19.125	18.75	19.5	507	202	0				281	2023.07.18 23:25	4	20.875	19.375	20.25	583	202	0				19.875	2023.07.18 23:25	0.0979167
282	2023.07.18 23:30	4	21.875	20	21.0625	470	202	0				282	2023.07.18 23:30	4	22.5625	20.625	21.375	588	202	0				21.2188	2023.07.18 23:30	0.0572917
283	2023.07.18 23:35	4	22.875	21.0625	22.0625	475	202	0				283	2023.07.18 23:35	4	23.125	21.4375	22.125	603	202	0				22.0938	2023.07.18 23:35	0.03125
284	2023.07.18 23:40	4	23.125	21.75	22.5625	476	202	0				284	2023.07.18 23:40	4	23.25	21.9375	22.4375	605	202	0				22.5	2023.07.18 23:40	0.0208333
285	2023.07.18 23:45	4	23.1875	22.125	22.75	477	202	0				285	2023.07.18 23:45	4	23.0625	22.25	22.5	605	202	0				22.625	2023.07.18 23:45	0.01875
286	2023.07.18 23:50	4	23.125	22.375	22.75	478	202	0				286	2023.07.18 23:50	4	23	22.4375	22.625	606	202	0				22.6875	2023.07.18 23:50	0.0177083
287	2023.07.18 23:55	4	23.125	22.625	22.875	479	202	0				287	2023.07.18 23:55	4	23.125	22.625	22.75	606	202	0				22.8125	2023.07.18 23:55	0.015625
288	2023.07.19 00:00	4	23.1875	22.75	23	479	202	0				288	2023.07.19 00:00	4	23.1875	22.75	22.875	607	202	0				22.9375	2023.07.19 00:00	0.0125
289	2023.07.19 00:05	4	23.25	22.875	23.125	480	202	0				289	2023.07.19 00:05	4	23.25	22.875	22.9375	607	202	0				23.0312	2023.07.19 00:05	0.009375
290	2023.07.19 00:10	4	23.25	23	23.25	480	202	0				290	2023.07.19 00:10	4	23.25	23	23	608	202	0				23.125	2023.07.19 00:10	0.00625
291	2023.07.19 00:15	4	23.3125	23.125	23.25	480	202	0				291	2023.07.19 00:15	4	23.25	23.125	23.125	608	202	0				23.1875	2023.07.19 00:15	0.00416667
292	2023.07.19 00:20	4	23.3125	23.125	23.3125	481	202	0				292	2023.07.19 00:20	4	23.3125	23.125	23.125	608	202	0				23.2188	2023.07.19 00:20	0.003125
293	2023.07.19 00:25	4	23.375	23.25	23.375	481	202	0				293	2023.07.19 00:25	4	23.3125	23.25	23.1875	608	202	0				23.2812	2023.07.19 00:25	0.00104167
294	2023.07.19 00:30	4	23.375	23.25	23.375	481	202	0				294	2023.07.19 00:30	4	23.3125	23.25	23.25	608	202	0				23.3125	2023.07.19 00:30	0
295	2023.07.19 00:35	4	23.375	23.3125	23.375	481	202	0				295	2023.07.19 00:35	4	23.3125	23.25	23.25	608	202	0				23.3125	2023.07.19 00:35	0
296	2023.07.19 00:40	4	23.375	23.375	23.375	481	202	0				296	2023.07.19 00:40	4	23.3125	23.3125	23.25	608	202	0				23.3125	2023.07.19 00:40	0
297	2023.07.19 00:45	4	23.375	23.375	23.375	481	202	0				297	2023.07.19 00:45	4	23.25	23.375	23.25	608	202	0				23.3125	2023.07.19 00:45	0
298	2023.07.19 00:50	4	23.375	23.375	23.375	481	202	0				298	2023.07.19 00:50	4	23.25	23.375	23.25	609	202	0				23.3125	2023.07.19 00:50	0
299	2023.07.19 00:55	4	23.3125	23.375	23.375	481	202	0				299	2023.07.19 00:55	4	23.25	23.375	23.25	609	202	0				23.3125	2023.07.19 00:55	0
300	2023.07.19 01:00	4	23.3125	23.375	23.375	481	202	0				300	2023.07.19 01:00	4	23.25	23.375	23.25	609	202	0				23.3125	2023.07.19 01:00	0
301	2023.07.19 01:05	4	23.25	23.375	23.375	481	202	0				301	2023.07.19 01:05	4	23.25	23.375	23.25	608	202	0				23.3125	2023.07.19 01:05	0
302	2023.07.19 01:10	4	23.25	23.375	23.375	481	202	0				302	2023.07.19 01:10	4	23.25	23.375	23.25	609	202	0				23.3125	2023.07.19 01:10	0
303	2023.07.19 01:15	4	23.25	23.375	23.375	481	202	0				303	2023.07.19 01:15	4	23.25	23.375	23.25	608	202	0				23.3125	2023.07.19 01:15	0
304	2023.07.19 01:20	4	23.25	23.375	23.375	481	202	0				304	2023.07.19 01:20	4	23.25	23.375	23.25	609	202	0				23.3125	2023.07.19 01:20	0
305	2023.07.19 01:25	4	23.25	23.375	23.375	481	202	0				305	2023.07.19 01:25	4	23.25	23.375	23.25	609	202	0				23.3125	2023.07.19 01:25	0.00104167
306	2023.07.19 01:30	4	23.25	23.375	23.375	481	202	0				306	2023.07.19 01:30	4	23.25	23.375	23.25	609	202	0				23.3125	2023.07.19 01:30	0.00104167
307	2023.07.19 01:35	4	23.25	23.375	23.375	481	202	0				307	2023.07.19 01:35	4	23.25	23.375	23.25	609	202	0				23.3125	2023.07.19 01:35	0.00104167
308	2023.07.19 01:40	4	23.25	23.375	23.375	481	202	0				308	2023.07.19 01:40	4	23.25	23.375	23.25	609	202	0				23.3125	2023.07.19 01:40	0.00104167
309	2023.07.19 01:45	4	23.25	23.375	23.375	482	202	0				309	2023.07.19 01:45	4	23.25	23.375	23.25	609	202	0				23.3125	2023.07.19 01:45	0.00208333
310	2023.07.19 01:50	4	23.25	23.375	23.375	481	202	0				310	2023.07.19 01:50	4	23.25	23.375	23.25	609	202	0				23.3125	2023.07.19 01:50	0.003125
311	2023.07.19 01:55	4	23.25	23.375	23.375	481	202	0				311	2023.07.19 01:55	4	23.25	23.375	23.3125	609	202	0				23.3438	2023.07.19 01:55	0.00208333
312	2023.07.19 02:00	4	23.25	23.375	23.375	482	202	0				312	2023.07.19 02:00	4	23.25	23.375	23.3125	609	202	0				23.3438	2023.07.19 02:00	0.003125
313	2023.07.19 02:05	4	23.25	23.375	23.375	481	202	0				313	2023.07.19 02:05	4	23.25	23.375	23.3125	609	202	0				23.3438	2023.07.19 02:05	0.003125
314	2023.07.19 02:10	4	23.25	23.375	23.375	482	202	0				314	2023.07.19 02:10	4	23.25	23.375	23.3125	609	202	0				23.3438	2023.07.19 02:10	0.003125
315	2023.07.19 02:15	4	23.3125	23.375	23.375	482	202	0				315	2023.07.19 02:15	4	23.25	23.375	23.375	609	202	0				23.375	2023.07.19 02:15	0.003125
316	2023.07.19 02:20	4	23.3125	23.375	23.4375	482	202	0				316	2023.07.19 02:20	4	23.25	23.4375	23.375	609	202	0				23.4062	2023.07.19 02:20	0.00208333
317	2023.07.19 02:25	4	23.3125	23.4375	23.4375	482	202	0				317	2023.07.19 02:25	4	23.3125	23.4375	23.375	609	202	0				23.4062	2023.07.19 02:25	0.00208333
318	2023.07.19 02:30	4	23.375	23.4375	23.5	482	202	0				318	2023.07.19 02:30	4	23.3125	23.4375	23.375	609	202	0				23.4375	2023.07.19 02:30	0.00208333
319	2023.07.19 02:35	4	23.375	23.5	23.5	482	202	0				319	2023.07.19 02:35	4	23.375	23.4375	23.375	609	202	0				23.4375	2023.07.19 02:35	0.00208333
320	2023.07.19 02:40	4	23.375	23.5	23.5	482	202	0				320	2023.07.19 02:40	4	23.375	23.5	23.375	609	202	0				23.4375	2023.07.19 02:40	0.003125
321	2023.07.19 02:45	4	23.375	23.5	23.5	482	202	0				321	2023.07.19 02:45	4	23.375	23.5	23.4375	609	202	0				23.4688	2023.07.19 02:45	0.00208333
322	2023.07.19 02:50	4	23.375	23.5	23.5	482	202	0				322	2023.07.19 02:50	4	23.375	23.5	23.4375	609	202	0				23.4688	2023.07.19 02:50	0.003125
323	2023.07.19 02:55	4	23.375	23.5	23.5	482	202	0				323	2023.07.19 02:55	4	23.375	23.5	23.4375	609	202	0				23.4688	2023.07.19 02:55	0.003125
324	2023.07.19 03:00	4	23.375	23.5	23.5	482	202	0				324	2023.07.19 03:00	4	23.375	23.5	23.5	609	202	0				23.5	2023.07.19 03:00	0.00208333
325	2023.07.19 03:05	4	23.375	23.5	23.5	482	202	0				325	2023.07.19 03:05	4	23.375	23.5	23.5	609	202	0				23.5	2023.07.19 03:05	0.00208333
326	2023.07.19 03:10	4	23.375	23.5	23.5625	482	202	0				326	2023.07.19 03:10	4	23.375	23.5	23.5	609	202	0				23.5312	2023.07.19 03:10	0.00104167
327	2023.07.19 03:15	4	23.4375	23.5	23.5625	482	202	0				327	2023.07.19 03:15	4	23.375	23.5	23.5	609	202	0				23.5312	2023.07.19 03:15	0.00104167
328	2023.07.19 03:20	4	23.4375	23.5	23.625	482	202	0				328	2023.07.19 03:20	4	23.375	23.5	23.5	609	202	0				23.5625	2023.07.19 03:20	0
329	2023.07.19 03:25	4	23.4375	23.5625	23.625	482	202	0				329	2023.07.19 03:25	4	23.375	23.5625	23.5	609	202	0				23.5625	2023.07.19 03:25	0.00104167
330	2023.07.19 03:30	4	23.5	23.5625	23.625	482	202	0				330	2023.07.19 03:30	4	23.4375	23.5625	23.5	609	202	0				23.5625	2023.07.19 03:30	0.00104167
331	2023.07.19 03:35	4	23.5	23.5625	23.625	482	202	0				331	2023.07.19 03:35	4	23.4375	23.5625	23.5	609	202	0				23.5625	2023.07.19 03:35	0.00104167
332	2023.07.19 03:40	4	23.5	23.5625	23.625	482	202	0				332	2023.07.19 03:40	4	23.4375	23.5625	23.5	609	202	0				23.5625	2023.07.19 03:40	0.00104167
333	2023.07.19 03:45	4	23.5	23.625	23.625	482	202	0				333	2023.07.19 03:45	4	23.4375	23.625	23.5	609	202	0				23.5625	2023.07.19 03:45	0.00208333
334	2023.07.19 03:50	4	23.5	23.625	23.625	482	202	0				334	2023.07.19 03:50	4	23.5	23.625	23.5	609	202	0				23.5625	2023.07.19 03:50	0.00208333
335	2023.07.19 03:55	4	23.5	23.625	23.625	482	202	0				335	2023.07.19 03:55	4	23.5	23.625	23.5625	609	202	0				23.5938	2023.07.19 03:55	0.00104167
336	2023.07.19 04:00	4	23.5	23.625	23.625	483	202	0				336	2023.07.19 04:00	4	23.5	23.625	23.5625	610	202	0				23.5938	2023.07.19 04:00	0.00104167
337	2023.07.19 04:05	4	23.5	23.625	23.625	483	202	0				337	2023.07.19 04:05	4	23.5	23.625	23.5625	610	202	0				23.5938	2023.07.19 04:05	0.00104167
338	2023.07.19 04:10	4	23.5	23.625	23.625	483	202	0				338	2023.07.19 04:10	4	23.5	23.625	23.5625	610	202	0				23.5938	2023.07.19 04:10	0.00104167
339	2023.07.19 04:15	4	23.5	23.625	23.625	483	202	0				339	2023.07.19 04:15	4	23.5	23.625	23.625	610	202	0				23.625	2023.07.19 04:15	0.00104167
340	2023.07.19 04:20	4	23.5	23.625	23.625	483	202	0				340	2023.07.19 04:20	4	23.5	23.625	23.625	610	202	0				23.625	2023.07.19 04:20	0.00104167
341	2023.07.19 04:25	4	23.5	23.625	23.625	483	202	0				341	2023.07.19 04:25	4	23.5	23.625	23.625	610	202	0				23.625	2023.07.19 04:25	0.00104167
342	2023.07.19 04:30	4	23.5	23.625	23.625	483	202	0				342	2023.07.19 04:30	4	23.5	23.625	23.625	610	202	0				23.625	2023.07.19 04:30	0.00104167
343	2023.07.19 04:35	4	23.5	23.625	23.625	483	202	0				343	2023.07.19 04:35	4	23.5	23.625	23.625	610	202	0				23.625	2023.07.19 04:35	0.00104167
344	2023.07.19 04:40	4	23.5	23.625	23.625	483	202	0				344	2023.07.19 04:40	4	23.5	23.625	23.5625	610	202	0				23.5938	2023.07.19 04:40	0
345	2023.07.19 04:45	4	23.5	23.625	23.625	483	202	0				345	2023.07.19 04:45	4	23.5	23.625	23.5625	610	202	0				23.5938	2023.07.19 04:45	0
346	2023.07.19 04:50	4	23.5	23.625	23.625	483	202	0				346	2023.07.19 04:50	4	23.5	23.625	23.5625	610	202	0				23.5938	2023.07.19 04:50	0
347	2023.07.19 04:55	4	23.5	23.625	23.625	483	202	0				347	2023.07.19 04:55	4	23.5	23.625	23.5625	610	202	0				23.5938	2023.07.19 04:55	0
348	2023.07.19 05:00	4	23.5	23.625	23.625	483	202	0				348	2023.07.19 05:00	4	23.5	23.625	23.5625	610	202	0				23.5938	2023.07.19 05:00	0
349	2023.07.19 05:05	4	23.5	23.625	23.625	483	202	0				349	2023.07.19 05:05	4	23.5	23.625	23.5625	610	202	0				23.5938	2023.07.19 05:05	0
350	2023.07.19 05:10	4	23.5	23.625	23.625	483	202	0				350	2023.07.19 05:10	4	23.5	23.625	23.5625	610	202	0				23.5938	2023.07.19 05:10	0
351	2023.07.19 05:15	4	23.5	23.625	23.625	483	202	0				351	2023.07.19 05:15	4	23.5	23.625	23.5625	610	202	0				23.5938	2023.07.19 05:15	0
352	2023.07.19 05:20	4	23.5	23.625	23.625	483	202	0				352	2023.07.19 05:20	4	23.5	23.625	23.5625	610	202	0				23.5938	2023.07.19 05:20	0
353	2023.07.19 05:25	4	23.5	23.625	23.625	483	202	0				353	2023.07.19 05:25	4	23.4375	23.625	23.5625	610	202	0				23.5938	2023.07.19 05:25	0
354	2023.07.19 05:30	4	23.5	23.625	23.625	483	202	0				354	2023.07.19 05:30	4	23.4375	23.625	23.5625	610	202	0				23.5938	2023.07.19 05:30	0
355	2023.07.19 05:35	4	23.5	23.625	23.625	483	202	0				355	2023.07.19 05:35	4	23.4375	23.625	23.5625	610	202	0				23.5938	2023.07.19 05:35	0
356	2023.07.19 05:40	4	23.5	23.625	23.625	483	202	0				356	2023.07.19 05:40	4	23.4375	23.625	23.5625	610	202	0				23.5938	2023.07.19 05:40	0
357	2023.07.19 05:45	4	23.5	23.625	23.625	483	202	0				357	2023.07.19 05:45	4	23.5	23.625	23.5625	610	202	0				23.5938	2023.07.19 05:45	0.00104167
358	2023.07.19 05:50	4	23.5	23.625	23.625	483	202	0				358	2023.07.19 05:50	4	23.5	23.625	23.5625	610	202	0				23.5938	2023.07.19 05:50	0.00104167
359	2023.07.19 05:55	4	23.5	23.625	23.625	483	202	0				359	2023.07.19 05:55	4	23.5	23.625	23.5625	610	202	0				23.5938	2023.07.19 05:55	0.00208333
360	2023.07.19 06:00	4	23.5	23.625	23.625	483	202	0				360	2023.07.19 06:00	4	23.5	23.625	23.5625	610	202	0				23.5938	2023.07.19 06:00	0.00208333
361	2023.07.19 06:05	4	23.5	23.625	23.625	483	202	0				361	2023.07.19 06:05	4	23.5	23.625	23.5625	610	202	0				23.5938	2023.07.19 06:05	0.00208333
362	2023.07.19 06:10	4	23.5	23.625	23.625	483	202	0				362	2023.07.19 06:10	4	23.4375	23.625	23.5625	610	202	0				23.5938	2023.07.19 06:10	0.00208333
363	2023.07.19 06:15	4	23.5	23.625	23.625	483	202	0				363	2023.07.19 06:15	4	23.4375	23.625	23.5	610	202	0				23.5625	2023.07.19 06:15	0.00208333
364	2023.07.19 06:20	4	23.5	23.625	23.625	483	202	0				364	2023.07.19 06:20	4	23.4375	23.625	23.5	610	202	0				23.5625	2023.07.19 06:20	0.00208333
365	2023.07.19 06:25	4	23.5	23.625	23.5625	483	202	0				365	2023.07.19 06:25	4	23.4375	23.625	23.5	610	202	0				23.5312	2023.07.19 06:25	0.00208333
366	2023.07.19 06:30	4	23.5	23.625	23.625	483	202	0				366	2023.07.19 06:30	4	23.4375	23.625	23.5625	610	202	0				23.5938	2023.07.19 06:30	0.00104167
367	2023.07.19 06:35	4	23.5	23.625	23.625	483	202	0				367	2023.07.19 06:35	4	23.4375	23.625	23.5	610	202	0				23.5625	2023.07.19 06:35	0.00104167
368	2023.07.19 06:40	4	23.5	23.625	23.625	483	202	0				368	2023.07.19 06:40	4	23.4375	23.625	23.5625	610	202	0				23.5938	2023.07.19 06:40	0
369	2023.07.19 06:45	4	23.5	23.625	23.625	483	202	0				369	2023.07.19 06:45	4	23.4375	23.625	23.5625	610	202	0				23.5938	2023.07.19 06:45	0
370	2023.07.19 06:50	4	23.5	23.625	23.625	483	202	0				370	2023.07.19 06:50	4	23.4375	23.625	23.5625	610	202	0				23.5938	2023.07.19 06:50	0
371	2023.07.19 06:55	4	23.5	23.625	23.625	483	202	0				371	2023.07.19 06:55	4	23.4375	23.625	23.5625	610	202	0				23.5938	2023.07.19 06:55	0
372	2023.07.19 07:00	4	23.5	23.625	23.625	483	202	0				372	2023.07.19 07:00	4	23.4375	23.625	23.5625	610	202	0				23.5938	2023.07.19 07:00	0
373	2023.07.19 07:05	4	23.5	23.625	23.625	483	202	0				373	2023.07.19 07:05	4	23.4375	23.625	23.5625	610	202	0				23.5938	2023.07.19 07:05	0
374	2023.07.19 07:10	4	23.5	23.625	23.625	483	202	0				374	2023.07.19 07:10	4	23.5	23.625	23.5625	610	202	0				23.5938	2023.07.19 07:10	0
375	2023.07.19 07:15	4	23.5	23.625	23.625	483	202	0				375	2023.07.19 07:15	4	23.5	23.625	23.5625	610	202	0				23.5938	2023.07.19 07:15	0.00104167
376	2023.07.19 07:20	4	23.5	23.625	23.625	483	202	0				376	2023.07.19 07:20	4	23.4375	23.625	23.5625	610	202	0				23.5938	2023.07.19 07:20	0.00104167
377	2023.07.19 07:25	4	23.5	23.625	23.625	483	202	0				377	2023.07.19 07:25	4	23.4375	23.625	23.5625	610	202	0				23.5938	2023.07.19 07:25	0.00104167
378	2023.07.19 07:30	4	23.5	23.625	23.625	483	202	0				378	2023.07.19 07:30	4	23.4375	23.625	23.5625	610	202	0				23.5938	2023.07.19 07:30	0.00208333
379	2023.07.19 07:35	4	23.5	23.625	23.625	483	202	0				379	2023.07.19 07:35	4	23.4375	23.625	23.5625	610	202	0				23.5938	2023.07.19 07:35	0.003125
380	2023.07.19 07:40	4	23.5	23.625	23.625	483	202	0				380	2023.07.19 07:40	4	23.4375	23.625	23.5625	610	202	0				23.5938	2023.07.19 07:40	0.003125
381	2023.07.19 07:45	4	23.5	23.625	23.625	483	202	0				381	2023.07.19 07:45	4	23.4375	23.625	23.5	610	202	0				23.5625	2023.07.19 07:45	0.003125
382	2023.07.19 07:50	4	23.5	23.625	23.625	483	202	0				382	2023.07.19 07:50	4	23.4375	23.625	23.5625	610	202	0				23.5938	2023.07.19 07:50	0.003125
383	2023.07.19 07:55	4	23.5	23.625	23.625	483	202	0				383	2023.07.19 07:55	4	23.4375	23.625	23.5	610	202	0				23.5625	2023.07.19 07:55	0.003125
384	2023.07.19 08:00	4	23.5	23.625	23.5625	483	202	0				384	2023.07.19 08:00	4	23.375	23.625	23.5	610	202	0				23.5312	2023.07.19 08:00	0.003125
385	2023.07.19 08:05	4	23.5	23.625	23.5	483	202	0				385	2023.07.19 08:05	4	23.375	23.625	23.5	610	202	0				23.5	2023.07.19 08:05	0.00416667
386	2023.07.19 08:10	4	23.4375	23.625	23.5	483	202	0				386	2023.07.19 08:10	4	23.375	23.625	23.5	620	202	0				23.5	2023.07.19 08:10	0.00416667
387	2023.07.19 08:15	4	23.4375	23.625	23.5625	496	202	0				387	2023.07.19 08:15	4	23.375	23.625	23.5	620	202	0				23.5312	2023.07.19 08:15	0.003125
388	2023.07.19 08:20	4	23.4375	23.625	23.5625	500	202	0				388	2023.07.19 08:20	4	23.375	23.625	23.5	622	202	0				23.5312	2023.07.19 08:20	0.00416667
389	2023.07.19 08:25	4	23.4375	23.625	23.625	500	202	0				389	2023.07.19 08:25	4	23.375	23.625	23.5625	622	202	0				23.5938	2023.07.19 08:25	0.00625
390	2023.07.19 08:30	4	23.4375	23.625	23.625	500	202	0				390	2023.07.19 08:30	4	23.4375	23.625	23.5625	621	202	0				23.5938	2023.07.19 08:30	0.03125
391	2023.07.19 08:35	4	23.5	23.625	23.625	500	202	0				391	2023.07.19 08:35	4	23.4375	23.625	23.625	622	202	0				23.625	2023.07.19 08:35	0.0375
392	2023.07.19 08:40	4	23.5	23.625	23.625	500	202	0				392	2023.07.19 08:40	4	23.4375	23.625	23.625	622	202	0				23.625	2023.07.19 08:40	0.0427083
393	2023.07.19 08:45	4	23.5	23.625	23.625	500	202	0				393	2023.07.19 08:45	4	23.4375	23.625	23.625	622	202	0				23.625	2023.07.19 08:45	0.0447917
394	2023.07.19 08:50	4	23.5	23.625	23.625	500	202	0				394	2023.07.19 08:50	4	23.4375	23.625	23.6875	598	202	0				23.6562	2023.07.19 08:50	0.046875
395	2023.07.19 09:00	4	24.125	23.875	23.0625	490	202	0				395	2023.07.19 08:55	4	23.5	23.625	24.5	610	202	0				23.7812	2023.07.19 08:55	0.06875
396	2023.07.19 09:05	4	24.625	24.375	23.3125	484	202	0				396	2023.07.19 09:00	4	23.625	23.875	25.75	610	202	0				24.5312	2023.07.19 09:00	0.04375
397	2023.07.19 09:10	4	24.875	24.5625	24.125	476	202	0				397	2023.07.19 09:05	4	24	24.125	25.375	609	202	0				24.75	2023.07.19 09:05	0.126042
398	2023.07.19 09:15	4	36.875	24.625	24.625	485	202	0				398	2023.07.19 09:20	4	24.875	24.625	25.1875	602	202	0				24.9062	2023.07.19 09:20	0.153125
399	2023.07.19 09:20	4	39.5	25.25	24.5625	489	202	0				399	2023.07.19 09:25	4	26.125	24.8125	25.375	605	202	0				24.9688	2023.07.19 09:25	0.238542
400	2023.07.19 09:25	4	39.25	25.75	24.75	497	202	0				400	2023.07.19 09:30	4	30.75	25.25	25.375	608	202	0				25.0625	2023.07.19 09:30	0.286458
401	2023.07.19 09:30	4	27.8125	25.5	26.6875	484	202	0				401	2023.07.19 09:35	4	26.875	25.25	25	615	202	0				25.8438	2023.07.19 09:35	0.308333
402	2023.07.19 09:35	4	24.125	24.8125	26.25	481	202	0				402	2023.07.19 09:40	4	23.375	24.625	24.25	740	202	0				25.25	2023.07.19 09:40	0.292708
403	2023.07.19 09:40	4	22.0625	24.375	24.5	485	202	0				403	2023.07.19 09:45	4	17	21.6875	19.625	573	202	0				22.0625	2023.07.19 09:45	0.1875
404	2023.07.19 09:45	4	15.875	20.875	19.875	985	202	0				404	2023.07.19 09:50	4	13.9375	20	22.625	1291	202	0				21.25	2023.07.19 09:50	0.164583
405	2023.07.19 09:50	4	15.5	18.875	17.875	981	202	0				405	2023.07.19 09:55	4	13.75	18.875	19.5	1288	202	0				18.6875	2023.07.19 09:55	0.0833333
406	2023.07.19 09:55	4	15.375	17.625	16.625	979	202	0				406	2023.07.19 10:00	4	13.6875	17.875	17.875	1287	202	0				17.25	2023.07.19 10:00	0.0395833
407	2023.07.19 10:00	4	15.375	16.875	16	977	202	0				407	2023.07.19 10:05	4	13.6875	17.5	17.1875	1286	202	0				16.5938	2023.07.19 10:05	0.0197917
408	2023.07.19 10:05	4	15.3125	16.375	15.875	976	202	0				408	2023.07.19 10:10	4	13.6875	17.375	17.0625	1287	202	0				16.4688	2023.07.19 10:10	0.015625
409	2023.07.19 10:10	4	15.25	16.125	15.75	976	202	0				409	2023.07.19 10:15	4	13.6875	17.375	17.125	1287	202	0				16.4375	2023.07.19 10:15	0.0145833
410	2023.07.19 10:15	4	15.25	16	15.625	976	202	0				410	2023.07.19 10:20	4	13.75	17.375	17	1287	202	0				16.3125	2023.07.19 10:20	0.0114583
411	2023.07.19 10:20	4	15.25	15.875	15.625	975	202	0				411	2023.07.19 10:25	4	13.75	17.125	16.75	1287	202	0				16.1875	2023.07.19 10:25	0.00729167
412	2023.07.19 10:25	4	15.25	15.75	15.5	975	202	0				412	2023.07.19 10:30	4	13.8125	17	16.625	1287	202	0				16.0625	2023.07.19 10:30	0.00625
413	2023.07.19 10:30	4	15.25	15.75	15.625	975	202	0				413	2023.07.19 10:35	4	13.875	16.875	16.375	1287	202	0				16	2023.07.19 10:35	0.00625
414	2023.07.19 10:35	4	15.25	15.75	15.625	975	202	0				414	2023.07.19 10:40	4	13.875	17	16.375	1288	202	0				16	2023.07.19 10:40	0.00625
415	2023.07.19 10:40	4	15.25	15.75	15.625	975	202	0				415	2023.07.19 10:45	4	13.875	17.3125	16.375	1289	202	0				16	2023.07.19 10:45	0.00625
416	2023.07.19 10:45	4	15.25	15.8125	15.6875	975	202	0				416	2023.07.19 10:50	4	13.9375	17.5	16.25	1290	202	0				15.9688	2023.07.19 10:50	0.0104167
417	2023.07.19 10:50	4	15.25	15.875	15.75	975	202	0				417	2023.07.19 10:55	4	14	17.5625	16.375	1291	202	0				16.0625	2023.07.19 10:55	0.0166667
418	2023.07.19 10:55	4	15.25	15.875	15.625	975	202	0				418	2023.07.19 11:00	4	14	17.625	16.6875	1291	202	0				16.1562	2023.07.19 11:00	0.0166667
419	2023.07.19 11:00	4	15.25	16	15.75	976	202	0				419	2023.07.19 11:05	4	14.0625	17.625	16.5	1292	202	0				16.125	2023.07.19 11:05	0.0166667
420	2023.07.19 11:05	4	15.25	16	15.8125	976	202	0				420	2023.07.19 11:10	4	14.125	17.375	16.1875	1292	202	0				16	2023.07.19 11:10	0.0208333
421	2023.07.19 11:10	4	15.25	16.0625	15.875	976	202	0				421	2023.07.19 11:15	4	14.125	17.375	16.3125	1292	202	0				16.0938	2023.07.19 11:15	0.0177083
422	2023.07.19 11:15	4	15.25	16.125	15.9375	976	202	0				422	2023.07.19 11:20	4	14.25	17.5	16.625	1293	202	0				16.2812	2023.07.19 11:20	0.0114583
423	2023.07.19 11:20	4	15.25	16.25	16.125	976	202	0				423	2023.07.19 11:25	4	14.25	17.75	16.875	1295	202	0				16.5	2023.07.19 11:25	0.025
424	2023.07.19 11:25	4	15.25	16.3125	16.25	976	202	0				424	2023.07.19 11:30	4	14.3125	17.75	16.5625	1295	202	0				16.4062	2023.07.19 11:30	0.0333333
425	2023.07.19 11:30	4	15.25	16.375	16.25	976	202	0				425	2023.07.19 11:35	4	14.375	17.875	16.75	1296	202	0				16.5	2023.07.19 11:35	0.0333333
426	2023.07.19 11:35	4	15.25	16.3125	16.125	976	202	0				426	2023.07.19 11:40	4	14.375	18.125	17.125	1297	202	0				16.625	2023.07.19 11:40	0.0333333
427	2023.07.19 11:40	4	15.25	16.375	16	976	202	0				427	2023.07.19 11:45	4	14.5	18.4375	17.25	1299	202	0				16.625	2023.07.19 11:45	0.040625
428	2023.07.19 11:45	4	15.3125	16.375	15.875	976	202	0				428	2023.07.19 11:50	4	14.5	18.625	17	1302	202	0				16.4375	2023.07.19 11:50	0.034375
429	2023.07.19 11:50	4	15.3125	16.375	15.5	976	202	0				429	2023.07.19 11:55	4	14.5625	18.375	16.25	1304	202	0				15.875	2023.07.19 11:55	0.015625
430	2023.07.19 11:55	4	15.3125	16.125	15	976	202	0				430	2023.07.19 12:00	4	14.625	18.25	16.25	1306	202	0				15.625	2023.07.19 12:00	0.0125
431	2023.07.19 12:00	4	15.375	16.0625	15.0625	976	202	0				431	2023.07.19 12:05	4	14.625	18.375	16.4375	1310	202	0				15.75	2023.07.19 12:05	0.0145833
432	2023.07.19 12:05	4	15.375	16	15	976	202	0				432	2023.07.19 12:10	4	14.75	18.5	16.4375	1314	202	0				15.7188	2023.07.19 12:10	0.015625
433	2023.07.19 12:10	4	15.375	15.875	14.625	976	202	0				433	2023.07.19 12:15	4	14.75	18.375	16.1875	1319	202	0				15.4062	2023.07.19 12:15	0.0291667
434	2023.07.19 12:15	4	15.375	15.875	14.75	976	202	0				434	2023.07.19 12:20	4	14.75	18.375	16.375	1321	202	0				15.5625	2023.07.19 12:20	0.0479167
435	2023.07.19 12:20	4	15.375	15.75	14.5	975	202	0				435	2023.07.19 12:25	4	14.875	18.5	16.5	1328	202	0				15.5	2023.07.19 12:25	0.0489583
436	2023.07.19 12:25	4	15.375	15.625	14.375	975	202	0				436	2023.07.19 12:30	4	14.875	18.625	16.375	1332	202	0				15.375	2023.07.19 12:30	0.0447917
437	2023.07.19 12:30	4	15.4375	15.625	14.375	975	202	0				437	2023.07.19 12:35	4	14.875	18.5625	16.25	1337	202	0				15.3125	2023.07.19 12:35	0.0427083
438	2023.07.19 12:35	4	15.4375	15.625	14.5625	975	202	0				438	2023.07.19 12:40	4	15	18.375	15.9375	1340	202	0				15.25	2023.07.19 12:40	0.040625
439	2023.07.19 12:40	4	15.4375	15.5	14	975	202	0				439	2023.07.19 12:45	4	15	18	15.375	1342	202	0				14.6875	2023.07.19 12:45	0.021875
440	2023.07.19 12:45	4	15.4375	15	13.125	982	202	0				440	2023.07.19 12:50	4	15	17.5	15.125	1344	202	0				14.125	2023.07.19 12:50	0.021875
441	2023.07.19 12:50	4	15.5	14.5625	12.9375	982	202	0				441	2023.07.19 12:55	4	15.0625	17.375	15.125	1346	202	0				14.0312	2023.07.19 12:55	0.021875
442	2023.07.19 12:55	4	15.5	14.5	13.125	981	202	0				442	2023.07.19 13:00	4	15.0625	17.3125	15.25	1349	202	0				14.1875	2023.07.19 13:00	0.0166667
443	2023.07.19 13:00	4	15.5	14.5	13.25	982	202	0				443	2023.07.19 13:05	4	15.125	17.375	15.3125	1351	202	0				14.2812	2023.07.19 13:05	0.0145833
444	2023.07.19 13:05	4	15.5	14.625	13.375	982	202	0				444	2023.07.19 13:10	4	15.125	17.5	15.375	1354	202	0				14.375	2023.07.19 13:10	0.015625
445	2023.07.19 13:10	4	15.5	14.6875	13.625	982	202	0				445	2023.07.19 13:15	4	15.125	17.625	15.6875	1356	202	0				14.6562	2023.07.19 13:15	0.015625
446	2023.07.19 13:15	4	15.5	14.6875	13.5	982	202	0				446	2023.07.19 13:20	4	15.125	17.75	15.875	1357	202	0				14.6875	2023.07.19 13:20	0.015625
447	2023.07.19 13:20	4	15.5	14.6875	13.4375	982	202	0				447	2023.07.19 13:25	4	15.125	17.875	15.9375	1360	202	0				14.6875	2023.07.19 13:25	0.015625
448	2023.07.19 13:25	4	15.5	14.75	13.625	983	202	0				448	2023.07.19 13:30	4	15.125	17.875	15.5	1363	202	0				14.5625	2023.07.19 13:30	0.0114583
449	2023.07.19 13:30	4	15.5	14.75	13.5	983	202	0				449	2023.07.19 13:35	4	15.125	17.5	15	1365	202	0				14.25	2023.07.19 13:35	0.0135417
450	2023.07.19 13:35	4	15.5	14.625	13.3125	984	202	0				450	2023.07.19 13:40	4	15.125	17.4375	15.125	1367	202	0				14.2188	2023.07.19 13:40	0.0270833
451	2023.07.19 13:40	4	15.5	14.625	13.5	986	202	0				451	2023.07.19 13:45	4	15.1875	17.4375	15.1875	1371	202	0				14.3438	2023.07.19 13:45	0.0291667
452	2023.07.19 13:45	4	15.5	14.6875	13.75	987	202	0				452	2023.07.19 13:50	4	15.1875	17.4375	15.25	1375	202	0				14.5	2023.07.19 13:50	0.040625
453	2023.07.19 13:50	4	15.5	14.75	13.625	987	202	0				453	2023.07.19 13:55	4	15.1875	17.375	15.1875	1381	202	0				14.4062	2023.07.19 13:55	0.040625
454	2023.07.19 13:55	4	15.5	14.6875	13.625	987	202	0				454	2023.07.19 14:00	4	15.1875	17.3125	15.125	1389	202	0				14.375	2023.07.19 14:00	0.040625
455	2023.07.19 14:00	4	15.5	14.625	13.5	987	202	0				455	2023.07.19 14:05	4	15.1875	17.625	15.75	1397	202	0				14.625	2023.07.19 14:05	0.0375
456	2023.07.19 14:05	4	15.5	14.8125	13.9375	988	202	0				456	2023.07.19 14:10	4	15.25	18.25	16.125	1406	202	0				15.0312	2023.07.19 14:10	0.046875
457	2023.07.19 14:10	4	15.5	15	14.125	988	202	0				457	2023.07.19 14:15	4	15.25	18.5	16.3125	1415	202	0				15.2188	2023.07.19 14:15	0.0520833
458	2023.07.19 14:15	4	15.5	15.1875	14.4375	993	202	0				458	2023.07.19 14:20	4	15.25	18.875	16.75	1422	202	0				15.5938	2023.07.19 14:20	0.0520833
459	2023.07.19 14:20	4	15.5	15.375	14.5625	995	202	0				459	2023.07.19 14:25	4	15.25	18.8125	16.125	1427	202	0				15.3438	2023.07.19 14:25	0.04375
460	2023.07.19 14:25	4	15.5	15.375	14.0625	997	202	0				460	2023.07.19 14:30	4	15.375	18.5	15.625	1429	202	0				14.8438	2023.07.19 14:30	0.0270833
461	2023.07.19 14:30	4	15.5	15.125	13.5625	1014	202	0				461	2023.07.19 14:35	4	15.375	18.0625	15.375	1434	202	0				14.4688	2023.07.19 14:35	0.0177083
462	2023.07.19 14:35	4	15.5	14.8125	13.375	1082	202	0				462	2023.07.19 14:40	4	15.375	17.6875	15	1438	202	0				14.1875	2023.07.19 14:40	0.021875
463	2023.07.19 14:40	4	15.5	14.625	13.0625	1119	202	0				463	2023.07.19 14:45	4	15.4375	17.5625	15	1445	202	0				14.0312	2023.07.19 14:45	0.021875
464	2023.07.19 14:45	4	15.5	14.5	13	1130	202	0				464	2023.07.19 14:50	4	15.5	17.75	15.375	1454	202	0				14.1875	2023.07.19 14:50	0.0166667
465	2023.07.19 14:50	4	15.5	14.5	13.125	1133	202	0				465	2023.07.19 14:55	4	15.5	18	15.5	1461	202	0				14.3125	2023.07.19 14:55	0.0166667
466	2023.07.19 14:55	4	15.5	14.5625	13.5	1135	202	0				466	2023.07.19 15:00	4	15.5	17.9375	15.3125	1466	202	0				14.4062	2023.07.19 15:00	0.01875
467	2023.07.19 15:00	4	15.5	14.75	13.625	1137	202	0				467	2023.07.19 15:05	4	15.5	18	15.5	1473	202	0				14.5625	2023.07.19 15:05	0.0229167
468	2023.07.19 15:05	4	15.5	15	14.125	1138	202	0				468	2023.07.19 15:10	4	15.5	17.875	15.25	1477	202	0				14.6875	2023.07.19 15:10	0.0302083
469	2023.07.19 15:10	4	15.5	15	14.1875	1138	202	0				469	2023.07.19 15:15	4	15.5625	17.6875	15.125	1481	202	0				14.6562	2023.07.19 15:15	0.034375
470	2023.07.19 15:15	4	15.5	15.125	14.25	1139	202	0				470	2023.07.19 15:20	4	15.5625	17.25	14.875	1483	202	0				14.5625	2023.07.19 15:20	0.034375
471	2023.07.19 15:20	4	15.5	15.125	14.375	1139	202	0				471	2023.07.19 15:25	4	15.625	17.25	15.25	1486	202	0				14.8125	2023.07.19 15:25	0.0416667
472	2023.07.19 15:25	4	15.5	15.3125	14.75	1140	202	0				472	2023.07.19 15:30	4	15.625	17.25	15.1875	1491	202	0				14.9688	2023.07.19 15:30	0.0427083
473	2023.07.19 15:30	4	15.5	15.5625	15	1140	202	0				473	2023.07.19 15:35	4	15.625	17.375	15.5	1495	202	0				15.25	2023.07.19 15:35	0.0375
474	2023.07.19 15:35	4	15.5	15.625	15.0625	1141	202	0				474	2023.07.19 15:40	4	15.625	17.375	15.875	1508	202	0				15.4688	2023.07.19 15:40	0.0302083
475	2023.07.19 15:40	4	15.5	15.75	15.1875	1141	202	0				475	2023.07.19 15:45	4	15.625	17.5	16	1513	202	0				15.5938	2023.07.19 15:45	0.0260417
476	2023.07.19 15:45	4	15.5	15.875	15.25	1141	202	0				476	2023.07.19 15:50	4	15.625	17.625	15.9375	1514	202	0				15.5938	2023.07.19 15:50	0.0260417
477	2023.07.19 15:50	4	15.5	15.9375	15.25	1141	202	0				477	2023.07.19 15:55	4	15.6875	18.375	16.875	1516	202	0				16.0625	2023.07.19 15:55	0.0104167
478	2023.07.19 15:55	4	15.5	16	15.25	1142	202	0				478	2023.07.19 16:00	4	15.75	19.125	17.25	1522	202	0				16.25	2023.07.19 16:00	0.0104167
479	2023.07.19 16:00	4	15.5	16	15.125	1145	202	0				479	2023.07.19 16:05	4	15.75	19.75	17.625	1529	202	0				16.375	2023.07.19 16:05	0.01875
480	2023.07.19 16:05	4	15.5	16.125	15.25	1146	202	0				480	2023.07.19 16:10	4	15.75	20	17.4375	1534	202	0				16.3438	2023.07.19 16:10	0.0239583
481	2023.07.19 16:10	4	15.5	16.1875	15.25	1146	202	0				481	2023.07.19 16:15	4	15.875	19.875	17.25	1536	202	0				16.25	2023.07.19 16:15	0.0208333
482	2023.07.19 16:15	4	15.5625	16.25	15	1146	202	0				482	2023.07.19 16:20	4	15.875	19.9375	17.375	1538	202	0				16.1875	2023.07.19 16:20	0.01875
483	2023.07.19 16:20	4	15.5625	16.25	15.125	1147	202	0				483	2023.07.19 16:25	4	16	19.625	17.1875	1538	202	0				16.1562	2023.07.19 16:25	0.0177083
484	2023.07.19 16:25	4	15.5625	16.25	15.125	1147	202	0				484	2023.07.19 16:30	4	16	19.625	17	1539	202	0				16.0625	2023.07.19 16:30	0.0145833
485	2023.07.19 16:30	4	15.625	16.125	14.875	1146	202	0				485	2023.07.19 16:35	4	16.0625	19.4375	16.75	1538	202	0				15.8125	2023.07.19 16:35	0.00833333
486	2023.07.19 16:35	4	15.625	16.0625	14.75	1146	202	0				486	2023.07.19 16:40	4	16.125	19.125	16.5	1537	202	0				15.625	2023.07.19 16:40	0.00416667
487	2023.07.19 16:40	4	15.625	15.9375	14.75	1146	202	0				487	2023.07.19 16:45	4	16.125	19.0625	16.5	1537	202	0				15.625	2023.07.19 16:45	0.00416667
488	2023.07.19 16:45	4	15.625	15.875	14.875	1146	202	0				488	2023.07.19 16:50	4	16.125	19	16.4375	1536	202	0				15.6562	2023.07.19 16:50	0.009375
489	2023.07.19 16:50	4	15.625	16	15	1146	202	0				489	2023.07.19 16:55	4	16.1875	18.875	16.25	1537	202	0				15.625	2023.07.19 16:55	0.0177083
490	2023.07.19 16:55	4	15.625	16.0625	15.125	1145	202	0				490	2023.07.19 17:00	4	16.1875	18.875	16.25	1537	202	0				15.6875	2023.07.19 17:00	0.0291667
491	2023.07.19 17:00	4	15.625	16	14.875	1146	202	0				491	2023.07.19 17:05	4	16.25	18.625	16.25	1538	202	0				15.5625	2023.07.19 17:05	0.0375
492	2023.07.19 17:05	4	15.6875	16	14.875	1145	202	0				492	2023.07.19 17:10	4	16.25	18.5625	16.375	1537	202	0				15.625	2023.07.19 17:10	0.046875
493	2023.07.19 17:10	4	15.6875	15.9375	14.75	1149	202	0				493	2023.07.19 17:15	4	16.25	18.75	16.625	1537	202	0				15.6875	2023.07.19 17:15	0.0520833
494	2023.07.19 17:15	4	15.6875	15.8125	14.25	1148	202	0				494	2023.07.19 17:20	4	16.25	18.9375	16.5625	1537	202	0				15.4062	2023.07.19 17:20	0.053125
495	2023.07.19 17:20	4	15.75	15.75	14.3125	1146	202	0				495	2023.07.19 17:25	4	16.25	18.8125	16	1536	202	0				15.1562	2023.07.19 17:25	0.0541667
496	2023.07.19 17:25	4	15.75	15.625	14	1146	202	0				496	2023.07.19 17:30	4	16.25	18.3125	15.625	1535	202	0				14.8125	2023.07.19 17:30	0.0427083
497	2023.07.19 17:30	4	15.75	15.375	13.875	1145	202	0				497	2023.07.19 17:35	4	16.25	17.875	15.25	1534	202	0				14.5625	2023.07.19 17:35	0.034375
498	2023.07.19 17:35	4	15.75	15.1875	13.625	1146	202	0				498	2023.07.19 17:40	4	16.25	17.5625	14.9375	1533	202	0				14.2812	2023.07.19 17:40	0.025
499	2023.07.19 17:40	4	15.75	15	13.5	1146	202	0				499	2023.07.19 17:45	4	16.25	17.3125	14.75	1532	202	0				14.125	2023.07.19 17:45	0.0197917
500	2023.07.19 17:45	4	15.75	14.8125	13.25	1146	202	0				500	2023.07.19 17:50	4	16.25	17	14.375	1537	202	0				13.8125	2023.07.19 17:50	0.0177083
501	2023.07.19 17:50	4	15.75	14.5	12.6875	1145	202	0				501	2023.07.19 17:55	4	16.25	16.75	14.375	1529	202	0				13.5312	2023.07.19 17:55	0.01875
502	2023.07.19 17:55	4	15.75	14.1875	12.5	1149	202	0				502	2023.07.19 18:00	4	16.1875	16.875	14.625	1529	202	0				13.5625	2023.07.19 18:00	0.0229167
503	2023.07.19 18:00	4	15.75	14.125	12.625	1148	202	0				503	2023.07.19 18:05	4	16.125	17	14.875	1528	202	0				13.75	2023.07.19 18:05	0.0229167
504	2023.07.19 18:05	4	15.75	14.1875	13	1148	202	0				504	2023.07.19 18:10	4	16.125	17.25	15.125	1530	202	0				14.0625	2023.07.19 18:10	0.0229167
505	2023.07.19 18:10	4	15.75	14.375	13.25	1148	202	0				505	2023.07.19 18:15	4	16.125	17.1875	14.875	1561	202	0				14.0625	2023.07.19 18:15	0.0260417
506	2023.07.19 18:15	4	15.75	14.375	13.125	1148	202	0				506	2023.07.19 18:20	4	16.125	16.75	14.375	1530	202	0				13.75	2023.07.19 18:20	0.015625
507	2023.07.19 18:20	4	15.75	14.125	12.625	1148	202	0				507	2023.07.19 18:25	4	16.125	16.75	14.375	1525	202	0				13.5	2023.07.19 18:25	0.00833333
508	2023.07.19 18:25	4	15.75	14	12.5	1147	202	0				508	2023.07.19 18:30	4	16.0625	16.5	14.25	1523	202	0				13.375	2023.07.19 18:30	0.00833333
509	2023.07.19 18:30	4	15.75	13.9375	12.625	1147	202	0				509	2023.07.19 18:35	4	16.0625	16.5	14.375	1522	202	0				13.5	2023.07.19 18:35	0.0125
510	2023.07.19 18:35	4	15.6875	13.875	12.5625	1147	202	0				510	2023.07.19 18:40	4	16	16.625	14.5	1522	202	0				13.5312	2023.07.19 18:40	0.015625
511	2023.07.19 18:40	4	15.6875	13.875	12.625	1147	202	0				511	2023.07.19 18:45	4	16	16.3125	13.9375	1520	202	0				13.2812	2023.07.19 18:45	0.015625
512	2023.07.19 18:45	4	15.6875	13.875	12.5625	1147	202	0				512	2023.07.19 18:50	4	16	16.25	14	1519	202	0				13.2812	2023.07.19 18:50	0.015625
513	2023.07.19 18:50	4	15.625	13.875	12.625	1147	202	0				513	2023.07.19 18:55	4	16	16.375	14.3125	1518	202	0				13.4688	2023.07.19 18:55	0.015625
514	2023.07.19 18:55	4	15.625	13.9375	12.75	1146	202	0				514	2023.07.19 19:00	4	15.9375	16.375	14.25	1517	202	0				13.5	2023.07.19 19:00	0.015625
515	2023.07.19 19:00	4	15.625	14.0625	13.125	1146	202	0				515	2023.07.19 19:05	4	15.875	16.375	14.1875	1517	202	0				13.6562	2023.07.19 19:05	0.0177083
516	2023.07.19 19:05	4	15.625	14.125	13.25	1146	202	0				516	2023.07.19 19:10	4	15.875	16.25	14.25	1515	202	0				13.75	2023.07.19 19:10	0.0229167
517	2023.07.19 19:10	4	15.625	14.1875	13.25	1145	202	0				517	2023.07.19 19:15	4	15.875	15.75	13.625	1513	202	0				13.4375	2023.07.19 19:15	0.0135417
518	2023.07.19 19:15	4	15.625	14.1875	13.1875	1145	202	0				518	2023.07.19 19:20	4	15.875	15.375	13.375	1512	202	0				13.2812	2023.07.19 19:20	0.00833333
519	2023.07.19 19:20	4	15.625	14.1875	13.1875	1145	202	0				519	2023.07.19 19:25	4	15.8125	15.125	13.375	1511	202	0				13.2812	2023.07.19 19:25	0.00833333
520	2023.07.19 19:25	4	15.5625	14.125	13.0625	1145	202	0				520	2023.07.19 19:30	4	15.75	15.125	13.5	1510	202	0				13.2812	2023.07.19 19:30	0.00833333
521	2023.07.19 19:30	4	15.5625	14	13	1145	202	0				521	2023.07.19 19:35	4	15.75	15.0625	13.4375	1510	202	0				13.2188	2023.07.19 19:35	0.00625
522	2023.07.19 19:35	4	15.5	14	12.9375	1144	202	0				522	2023.07.19 19:40	4	15.75	14.875	13.1875	1509	202	0				13.0625	2023.07.19 19:40	0.003125
523	2023.07.19 19:40	4	15.5	14	12.875	1144	202	0				523	2023.07.19 19:45	4	15.6875	14.8125	13.1875	1509	202	0				13.0312	2023.07.19 19:45	0.00625
524	2023.07.19 19:45	4	15.5	13.9375	12.875	1143	202	0				524	2023.07.19 19:50	4	15.625	14.8125	13.25	1509	202	0				13.0625	2023.07.19 19:50	0.0145833
525	2023.07.19 19:50	4	15.5	13.875	12.8125	1143	202	0				525	2023.07.19 19:55	4	15.625	14.75	13.25	1511	202	0				13.0312	2023.07.19 19:55	0.01875
526	2023.07.19 19:55	4	15.5	13.875	12.875	1143	202	0				526	2023.07.19 20:00	4	15.5625	14.75	13.1875	1508	202	0				13.0312	2023.07.19 20:00	0.021875
527	2023.07.19 20:00	4	15.5	13.9375	13.0625	1142	202	0				527	2023.07.19 20:05	4	15.5	14.75	13.125	1507	202	0				13.0938	2023.07.19 20:05	0.021875
528	2023.07.19 20:05	4	15.5	13.875	13	1142	202	0				528	2023.07.19 20:10	4	15.5	14.625	13	1506	202	0				13	2023.07.19 20:10	0.021875
529	2023.07.19 20:10	4	15.4375	13.9375	12.9375	1142	202	0				529	2023.07.19 20:15	4	15.5	14.5625	12.875	1506	202	0				12.9062	2023.07.19 20:15	0.0208333
530	2023.07.19 20:15	4	15.4375	13.875	12.75	1142	202	0				530	2023.07.19 20:20	4	15.5	14.3125	12.5625	1505	202	0				12.6562	2023.07.19 20:20	0.0125
531	2023.07.19 20:20	4	15.4375	13.75	12.5625	1141	202	0				531	2023.07.19 20:25	4	15.4375	14.0625	12.5	1504	202	0				12.5312	2023.07.19 20:25	0.00833333
532	2023.07.19 20:25	4	15.375	13.625	12.5	1141	202	0				532	2023.07.19 20:30	4	15.375	14	12.375	1504	202	0				12.4375	2023.07.19 20:30	0.00520833
533	2023.07.19 20:30	4	15.375	13.625	12.5	1141	202	0				533	2023.07.19 20:35	4	15.375	13.875	12.375	1502	202	0				12.4375	2023.07.19 20:35	0.00520833
534	2023.07.19 20:35	4	15.375	13.5625	12.3125	1140	202	0				534	2023.07.19 20:40	4	15.375	13.875	12.375	1502	202	0				12.3438	2023.07.19 20:40	0.00625
535	2023.07.19 20:40	4	15.375	13.5	12.3125	1140	202	0				535	2023.07.19 20:45	4	15.3125	13.8125	12.25	1501	202	0				12.2812	2023.07.19 20:45	0.015625
536	2023.07.19 20:45	4	15.375	13.5	12.375	1139	202	0				536	2023.07.19 20:50	4	15.25	13.625	12.25	1499	202	0				12.3125	2023.07.19 20:50	0.021875
537	2023.07.19 20:50	4	15.375	13.375	12.25	1139	202	0				537	2023.07.19 20:55	4	15.25	13.625	12.4375	1499	202	0				12.3438	2023.07.19 20:55	0.021875
538	2023.07.19 20:55	4	15.3125	13.4375	12.375	1138	202	0				538	2023.07.19 21:00	4	15.1875	13.625	12.375	1498	202	0				12.375	2023.07.19 21:00	0.021875
539	2023.07.19 21:00	4	15.3125	13.375	12.5	1138	202	0				539	2023.07.19 21:05	4	15.125	13.5	12.25	1497	202	0				12.375	2023.07.19 21:05	0.021875
540	2023.07.19 21:05	4	15.25	13.375	12.375	1138	202	0				540	2023.07.19 21:10	4	15.125	13.375	12	1496	202	0				12.1875	2023.07.19 21:10	0.015625
541	2023.07.19 21:10	4	15.25	13.3125	12.125	1138	202	0				541	2023.07.19 21:15	4	15.0625	13.1875	11.6875	1495	202	0				11.9062	2023.07.19 21:15	0.00625
542	2023.07.19 21:15	4	15.25	13.1875	11.9375	1137	202	0				542	2023.07.19 21:20	4	15	12.875	11.5	1494	202	0				11.7188	2023.07.19 21:20	0.009375
543	2023.07.19 21:20	4	15.25	13.125	11.9375	1137	202	0				543	2023.07.19 21:25	4	15	12.8125	11.5625	1494	202	0				11.75	2023.07.19 21:25	0.0135417
544	2023.07.19 21:25	4	15.25	13.0625	11.875	1137	202	0				544	2023.07.19 21:30	4	14.9375	12.75	11.5625	1493	202	0				11.7188	2023.07.19 21:30	0.0135417
545	2023.07.19 21:30	4	15.25	13	12	1136	202	0				545	2023.07.19 21:35	4	14.875	12.75	11.625	1493	202	0				11.8125	2023.07.19 21:35	0.0104167
546	2023.07.19 21:35	4	15.1875	13	12	1136	202	0				546	2023.07.19 21:40	4	14.875	12.75	11.75	1492	202	0				11.875	2023.07.19 21:40	0.0125
547	2023.07.19 21:40	4	15.1875	12.9375	11.875	1136	202	0				547	2023.07.19 21:45	4	14.8125	12.75	11.8125	1491	202	0				11.8438	2023.07.19 21:45	0.0125
548	2023.07.19 21:45	4	15.125	12.9375	11.875	1135	202	0				548	2023.07.19 21:50	4	14.75	12.875	12.125	1491	202	0				12	2023.07.19 21:50	0.0114583
549	2023.07.19 21:50	4	15.125	13	12.125	1135	202	0				549	2023.07.19 21:55	4	14.75	13	12.125	1491	202	0				12.125	2023.07.19 21:55	0.0177083
550	2023.07.19 21:55	4	15.125	13	12.25	1135	202	0				550	2023.07.19 22:00	4	14.75	13	11.9375	1490	202	0				12.0938	2023.07.19 22:00	0.021875
551	2023.07.19 22:00	4	15.125	13	12.125	1135	202	0				551	2023.07.19 22:05	4	14.625	13.125	12.125	1490	202	0				12.125	2023.07.19 22:05	0.028125
552	2023.07.19 22:05	4	15.125	13.125	12.3125	1134	202	0				552	2023.07.19 22:10	4	14.625	13.1875	12.125	1490	202	0				12.2188	2023.07.19 22:10	0.028125
553	2023.07.19 22:10	4	15.0625	13.25	12.625	1134	202	0				553	2023.07.19 22:15	4	14.625	13	11.75	1489	202	0				12.1875	2023.07.19 22:15	0.0270833
554	2023.07.19 22:15	4	15.0625	13.125	12.125	1134	202	0				554	2023.07.19 22:20	4	14.625	12.8125	11.625	1488	202	0				11.875	2023.07.19 22:20	0.01875
555	2023.07.19 22:20	4	15	13.0625	12	1134	202	0				555	2023.07.19 22:25	4	14.5625	12.5625	11.375	1487	202	0				11.6875	2023.07.19 22:25	0.015625
556	2023.07.19 22:25	4	15	13	11.875	1134	202	0				556	2023.07.19 22:30	4	14.5625	12.4375	11.25	1486	202	0				11.5625	2023.07.19 22:30	0.0145833
557	2023.07.19 22:30	4	15	12.875	11.625	1133	202	0				557	2023.07.19 22:35	4	14.5	12.25	11.125	1485	202	0				11.375	2023.07.19 22:35	0.00833333
558	2023.07.19 22:35	4	15	12.75	11.625	1133	202	0				558	2023.07.19 22:40	4	14.5	12.125	11.125	1484	202	0				11.375	2023.07.19 22:40	0.00833333
559	2023.07.19 22:40	4	15	12.75	11.625	1132	202	0				559	2023.07.19 22:45	4	14.5	12.125	11.125	1483	202	0				11.375	2023.07.19 22:45	0.00833333
560	2023.07.19 22:45	4	14.9375	12.625	11.5	1132	202	0				560	2023.07.19 22:50	4	14.4375	12.125	11.125	1483	202	0				11.3125	2023.07.19 22:50	0.00625
561	2023.07.19 22:50	4	14.9375	12.5625	11.375	1132	202	0				561	2023.07.19 22:55	4	14.375	12	11.0625	1482	202	0				11.2188	2023.07.19 22:55	0.00520833
562	2023.07.19 22:55	4	14.875	12.4375	11.125	1131	202	0				562	2023.07.19 23:00	4	14.375	12	11.125	1481	202	0				11.125	2023.07.19 23:00	0.00520833
563	2023.07.19 23:00	4	14.875	12.375	11.125	1131	202	0				563	2023.07.19 23:05	4	14.375	12	11.125	1481	202	0				11.125	2023.07.19 23:05	0.009375
564	2023.07.19 23:05	4	14.875	12.375	11.1875	1131	202	0				564	2023.07.19 23:10	4	14.25	11.9375	11.0625	1480	202	0				11.125	2023.07.19 23:10	0.015625
565	2023.07.19 23:10	4	14.875	12.375	11.375	1131	202	0				565	2023.07.19 23:15	4	14.25	11.75	10.9375	1479	202	0				11.1562	2023.07.19 23:15	0.0177083
566	2023.07.19 23:15	4	14.875	12.375	11.375	1130	202	0				566	2023.07.19 23:20	4	14.25	11.75	10.875	1479	202	0				11.125	2023.07.19 23:20	0.0208333
567	2023.07.19 23:20	4	14.8125	12.375	11.4375	1130	202	0				567	2023.07.19 23:25	4	14.1875	11.625	10.6875	1478	202	0				11.0625	2023.07.19 23:25	0.025
568	2023.07.19 23:25	4	14.8125	12.3125	11.375	1130	202	0				568	2023.07.19 23:30	4	14.125	11.5	10.625	1477	202	0				11	2023.07.19 23:30	0.025
569	2023.07.19 23:30	4	14.75	12.3125	11.25	1129	202	0				569	2023.07.19 23:35	4	14.125	11.375	10.5	1476	202	0				10.875	2023.07.19 23:35	0.0208333
570	2023.07.19 23:35	4	14.75	12.25	11.125	1129	202	0				570	2023.07.19 23:40	4	14.125	11.1875	10.25	1475	202	0				10.6875	2023.07.19 23:40	0.0177083
571	2023.07.19 23:40	4	14.75	12.1875	11.125	1129	202	0				571	2023.07.19 23:45	4	14.0625	11	10.125	1475	202	0				10.625	2023.07.19 23:45	0.0166667
572	2023.07.19 23:45	4	14.75	12.125	11	1129	202	0				572	2023.07.19 23:50	4	14	10.875	10	1474	202	0				10.5	2023.07.19 23:50	0.0166667
573	2023.07.19 23:50	4	14.6875	12	10.75	1128	202	0				573	2023.07.19 23:55	4	14	10.75	9.875	1472	202	0				10.3125	2023.07.19 23:55	0.0104167
574	2023.07.19 23:55	4	14.6875	11.875	10.625	1128	202	0				574	2023.07.20 00:00	4	13.875	10.6875	9.875	1471	202	0				10.25	2023.07.20 00:00	0.00833333
575	2023.07.20 00:00	4	14.625	11.875	10.625	1128	202	0				575	2023.07.20 00:05	4	13.875	10.6875	9.875	1471	202	0				10.25	2023.07.20 00:05	0.00833333
576	2023.07.20 00:05	4	14.625	11.75	10.5	1128	202	0				576	2023.07.20 00:10	4	13.875	10.625	9.8125	1470	202	0				10.1562	2023.07.20 00:10	0.00625
577	2023.07.20 00:10	4	14.625	11.625	10.5	1127	202	0				577	2023.07.20 00:15	4	13.75	10.625	9.75	1470	202	0				10.125	2023.07.20 00:15	0.0114583
578	2023.07.20 00:15	4	14.625	11.625	10.25	1127	202	0				578	2023.07.20 00:20	4	13.75	10.625	9.75	1469	202	0				10	2023.07.20 00:20	0.0114583
579	2023.07.20 00:20	4	14.5625	11.5	10.1875	1127	202	0				579	2023.07.20 00:25	4	13.75	10.625	9.875	1468	202	0				10.0312	2023.07.20 00:25	0.0125
580	2023.07.20 00:25	4	14.5625	11.4375	10.0625	1127	202	0				580	2023.07.20 00:30	4	13.6875	10.6875	9.9375	1490	202	0				10	2023.07.20 00:30	0.015625
581	2023.07.20 00:30	4	14.5	11.375	10.0625	1127	202	0				581	2023.07.20 00:35	4	13.625	10.75	10	1476	202	0				10.0312	2023.07.20 00:35	0.015625
582	2023.07.20 00:35	4	14.5	11.4375	10.3125	1126	202	0				582	2023.07.20 00:40	4	13.625	10.75	10.0625	1470	202	0				10.1875	2023.07.20 00:40	0.015625
583	2023.07.20 00:40	4	14.5	11.5	10.625	1126	202	0				583	2023.07.20 00:45	4	13.5625	10.75	10.0625	1467	202	0				10.3438	2023.07.20 00:45	0.015625
584	2023.07.20 00:45	4	14.5	11.5	10.625	1126	202	0				584	2023.07.20 00:50	4	13.5	10.625	9.75	1466	202	0				10.1875	2023.07.20 00:50	0.0104167
585	2023.07.20 00:50	4	14.4375	11.5	10.4375	1126	202	0				585	2023.07.20 00:55	4	13.5	10.4375	9.5	1465	202	0				9.96875	2023.07.20 00:55	0.00833333
586	2023.07.20 00:55	4	14.375	11.375	10.25	1126	202	0				586	2023.07.20 01:00	4	13.5	10.375	9.5	1465	202	0				9.875	2023.07.20 01:00	0.0104167
587	2023.07.20 01:00	4	14.375	11.3125	10.1875	1125	202	0				587	2023.07.20 01:05	4	13.4375	10.375	9.625	1490	202	0				9.90625	2023.07.20 01:05	0.009375
588	2023.07.20 01:05	4	14.375	11.25	10.125	1125	202	0				588	2023.07.20 01:10	4	13.375	10.4375	9.75	1476	202	0				9.9375	2023.07.20 01:10	0.00833333
589	2023.07.20 01:10	4	14.375	11.25	10.125	1125	202	0				589	2023.07.20 01:15	4	13.375	10.5	9.875	1464	202	0				10	2023.07.20 01:15	0.00729167
590	2023.07.20 01:15	4	14.3125	11.25	10.1875	1125	202	0				590	2023.07.20 01:20	4	13.375	10.5	9.9375	1469	202	0				10.0625	2023.07.20 01:20	0.0104167
591	2023.07.20 01:20	4	14.25	11.25	10.25	1125	202	0				591	2023.07.20 01:25	4	13.3125	10.5625	10	1463	202	0				10.125	2023.07.20 01:25	0.0135417
592	2023.07.20 01:25	4	14.25	11.25	10.375	1124	202	0				592	2023.07.20 01:30	4	13.25	10.625	10	1465	202	0				10.1875	2023.07.20 01:30	0.0135417
593	2023.07.20 01:30	4	14.25	11.25	10.375	1124	202	0				593	2023.07.20 01:35	4	13.25	10.5	9.75	1475	202	0				10.0625	2023.07.20 01:35	0.009375
594	2023.07.20 01:35	4	14.25	11.3125	10.4375	1124	202	0				594	2023.07.20 01:40	4	13.25	10.375	9.5	1481	202	0				9.96875	2023.07.20 01:40	0.00625
595	2023.07.20 01:40	4	14.25	11.25	10.4375	1124	202	0				595	2023.07.20 01:45	4	13.25	10.375	9.5	1482	202	0				9.96875	2023.07.20 01:45	0.00625
596	2023.07.20 01:45	4	14.1875	11.25	10.25	1124	202	0				596	2023.07.20 01:50	4	13.1875	10.3125	9.5	1461	202	0				9.875	2023.07.20 01:50	0.00625
597	2023.07.20 01:50	4	14.125	11.125	10.125	1124	202	0				597	2023.07.20 01:55	4	13.125	10.25	9.4375	1473	202	0				9.78125	2023.07.20 01:55	0.00625
598	2023.07.20 01:55	4	14.125	11.125	10.0625	1123	202	0				598	2023.07.20 02:00	4	13.125	10.25	9.5	1475	202	0				9.78125	2023.07.20 02:00	0.00729167
599	2023.07.20 02:00	4	14.125	11.0625	10	1123	202	0				599	2023.07.20 02:05	4	13.125	10.25	9.625	1474	202	0				9.8125	2023.07.20 02:05	0.015625
600	2023.07.20 02:05	4	14.125	11	10.0625	1123	202	0				600	2023.07.20 02:10	4	13.125	10.25	9.75	1474	202	0				9.90625	2023.07.20 02:10	0.0229167
601	2023.07.20 02:10	4	14.0625	11	10.125	1123	202	0				601	2023.07.20 02:15	4	13.0625	10.3125	9.8125	1473	202	0				9.96875	2023.07.20 02:15	0.0229167
602	2023.07.20 02:15	4	14.0625	11	10.0625	1123	202	0				602	2023.07.20 02:20	4	13	10.375	9.875	1495	202	0				9.96875	2023.07.20 02:20	0.0229167
603	2023.07.20 02:20	4	14	11	10.1875	1122	202	0				603	2023.07.20 02:25	4	13	10.375	9.6875	1477	202	0				9.9375	2023.07.20 02:25	0.021875
604	2023.07.20 02:25	4	14	11.0625	10.25	1122	202	0				604	2023.07.20 02:30	4	13	10.125	9.25	1471	202	0				9.75	2023.07.20 02:30	0.015625
605	2023.07.20 02:30	4	14	11	10	1122	202	0				605	2023.07.20 02:35	4	13	10	9	1472	202	0				9.5	2023.07.20 02:35	0.00729167
606	2023.07.20 02:35	4	14	10.875	9.6875	1122	202	0				606	2023.07.20 02:40	4	12.9375	9.8125	8.875	1479	202	0				9.28125	2023.07.20 02:40	0.00729167
607	2023.07.20 02:40	4	13.9375	10.8125	9.625	1122	202	0				607	2023.07.20 02:45	4	12.9375	9.8125	9	1479	202	0				9.3125	2023.07.20 02:45	0.00833333
608	2023.07.20 02:45	4	13.9375	10.75	9.5	1122	202	0				608	2023.07.20 02:50	4	12.875	9.875	9.25	1478	202	0				9.375	2023.07.20 02:50	0.00625
609	2023.07.20 02:50	4	13.875	10.6875	9.5	1121	202	0				609	2023.07.20 02:55	4	12.875	9.875	9.25	1472	202	0				9.375	2023.07.20 02:55	0.00625
610	2023.07.20 02:55	4	13.875	10.625	9.5	1121	202	0				610	2023.07.20 03:00	4	12.875	9.875	9.25	1468	202	0				9.375	2023.07.20 03:00	0.00625
611	2023.07.20 03:00	4	13.875	10.625	9.5625	1121	202	0				611	2023.07.20 03:05	4	12.875	9.875	9.3125	1472	202	0				9.4375	2023.07.20 03:05	0.00625
612	2023.07.20 03:05	4	13.875	10.625	9.75	1121	202	0				612	2023.07.20 03:10	4	12.8125	9.9375	9.25	1475	202	0				9.5	2023.07.20 03:10	0.00729167
613	2023.07.20 03:10	4	13.8125	10.6875	9.875	1121	202	0				613	2023.07.20 03:15	4	12.75	9.875	9.25	1485	202	0				9.5625	2023.07.20 03:15	0.00729167
614	2023.07.20 03:15	4	13.8125	10.75	9.875	1121	202	0				614	2023.07.20 03:20	4	12.75	9.875	9.125	1486	202	0				9.5	2023.07.20 03:20	0.00625
615	2023.07.20 03:20	4	13.75	10.75	9.9375	1120	202	0				615	2023.07.20 03:25	4	12.75	9.75	9	1486	202	0				9.46875	2023.07.20 03:25	0.00729167
616	2023.07.20 03:25	4	13.75	10.75	9.875	1120	202	0				616	2023.07.20 03:30	4	12.75	9.75	8.9375	1484	202	0				9.40625	2023.07.20 03:30	0.009375
617	2023.07.20 03:30	4	13.75	10.6875	9.75	1120	202	0				617	2023.07.20 03:35	4	12.6875	9.6875	9	1479	202	0				9.375	2023.07.20 03:35	0.0145833
618	2023.07.20 03:35	4	13.75	10.6875	9.625	1120	202	0				618	2023.07.20 03:40	4	12.6875	9.75	9.0625	1474	202	0				9.34375	2023.07.20 03:40	0.01875
619	2023.07.20 03:40	4	13.75	10.625	9.625	1119	202	0				619	2023.07.20 03:45	4	12.625	9.75	9.25	1476	202	0				9.4375	2023.07.20 03:45	0.0197917
620	2023.07.20 03:45	4	13.6875	10.625	9.6875	1119	202	0				620	2023.07.20 03:50	4	12.625	9.875	9.375	1474	202	0				9.53125	2023.07.20 03:50	0.0208333
621	2023.07.20 03:50	4	13.6875	10.625	9.625	1119	202	0				621	2023.07.20 03:55	4	12.625	9.9375	9.5	1467	202	0				9.5625	2023.07.20 03:55	0.0229167
622	2023.07.20 03:55	4	13.625	10.625	9.625	1118	202	0				622	2023.07.20 04:00	4	12.625	10	9.625	1467	202	0				9.625	2023.07.20 04:00	0.021875
623	2023.07.20 04:00	4	13.625	10.625	9.8125	1118	202	0				623	2023.07.20 04:05	4	12.5625	10.125	9.75	1466	202	0				9.78125	2023.07.20 04:05	0.0166667
624	2023.07.20 04:05	4	13.625	10.75	10	1116	202	0				624	2023.07.20 04:10	4	12.5625	10.1875	9.8125	1469	202	0				9.90625	2023.07.20 04:10	0.0125
625	2023.07.20 04:10	4	13.625	10.75	10.1875	1116	202	0				625	2023.07.20 04:15	4	12.5	10.25	9.875	1463	202	0				10.0312	2023.07.20 04:15	0.0145833
626	2023.07.20 04:15	4	13.5625	10.875	10.3125	1116	202	0				626	2023.07.20 04:20	4	12.5	10.375	10	1461	202	0				10.1562	2023.07.20 04:20	0.01875
627	2023.07.20 04:20	4	13.5625	10.9375	10.4375	1116	202	0				627	2023.07.20 04:25	4	12.5	10.375	10.0625	1460	202	0				10.25	2023.07.20 04:25	0.0208333
628	2023.07.20 04:25	4	13.5	11	10.4375	1115	202	0				628	2023.07.20 04:30	4	12.5	10.5	10.125	1460	202	0				10.2812	2023.07.20 04:30	0.0229167
629	2023.07.20 04:30	4	13.5	11	10.4375	1115	202	0				629	2023.07.20 04:35	4	12.5	10.5	10	1460	202	0				10.2188	2023.07.20 04:35	0.021875
630	2023.07.20 04:35	4	13.5	11.0625	10.5	1115	202	0				630	2023.07.20 04:40	4	12.5	10.3125	9.5625	1459	202	0				10.0312	2023.07.20 04:40	0.015625
631	2023.07.20 04:40	4	13.5	11	10.375	1115	202	0				631	2023.07.20 04:45	4	12.5	10.125	9.3125	1462	202	0				9.84375	2023.07.20 04:45	0.009375
632	2023.07.20 04:45	4	13.5	11	10.1875	1115	202	0				632	2023.07.20 04:50	4	12.4375	10.0625	9.25	1462	202	0				9.71875	2023.07.20 04:50	0.00520833
633	2023.07.20 04:50	4	13.5	10.9375	10.1875	1114	202	0				633	2023.07.20 04:55	4	12.4375	10	9.125	1482	202	0				9.65625	2023.07.20 04:55	0.0114583
634	2023.07.20 04:55	4	13.4375	10.875	10.0625	1114	202	0				634	2023.07.20 05:00	4	12.375	9.875	9.125	1471	202	0				9.59375	2023.07.20 05:00	0.0145833
635	2023.07.20 05:00	4	13.4375	10.875	10	1114	202	0				635	2023.07.20 05:05	4	12.375	9.875	9.125	1461	202	0				9.5625	2023.07.20 05:05	0.01875
636	2023.07.20 05:05	4	13.375	10.8125	9.9375	1113	202	0				636	2023.07.20 05:10	4	12.375	9.875	9.25	1463	202	0				9.59375	2023.07.20 05:10	0.01875
637	2023.07.20 05:10	4	13.375	10.75	9.875	1113	202	0				637	2023.07.20 05:15	4	12.375	10	9.375	1457	202	0				9.625	2023.07.20 05:15	0.01875
638	2023.07.20 05:15	4	13.375	10.75	9.875	1113	202	0				638	2023.07.20 05:20	4	12.375	9.9375	9.375	1453	202	0				9.625	2023.07.20 05:20	0.01875
639	2023.07.20 05:20	4	13.375	10.6875	9.75	1113	202	0				639	2023.07.20 05:25	4	12.375	9.75	8.875	1458	202	0				9.3125	2023.07.20 05:25	0.00833333
640	2023.07.20 05:25	4	13.375	10.625	9.625	1113	202	0				640	2023.07.20 05:30	4	12.3125	9.6875	8.75	1454	202	0				9.1875	2023.07.20 05:30	0.00625
641	2023.07.20 05:30	4	13.375	10.5	9.375	1113	202	0				641	2023.07.20 05:35	4	12.3125	9.625	8.75	1453	202	0				9.0625	2023.07.20 05:35	0.00625
642	2023.07.20 05:35	4	13.375	10.4375	9.25	1112	202	0				642	2023.07.20 05:40	4	12.3125	9.625	8.875	1453	202	0				9.0625	2023.07.20 05:40	0.00833333
643	2023.07.20 05:40	4	13.375	10.375	9.3125	1112	202	0				643	2023.07.20 05:45	4	12.25	9.625	8.875	1453	202	0				9.09375	2023.07.20 05:45	0.0104167
644	2023.07.20 05:45	4	13.3125	10.375	9.25	1112	202	0				644	2023.07.20 05:50	4	12.25	9.625	8.875	1453	202	0				9.0625	2023.07.20 05:50	0.0135417
645	2023.07.20 05:50	4	13.3125	10.375	9.375	1112	202	0				645	2023.07.20 05:55	4	12.25	9.625	8.875	1453	202	0				9.125	2023.07.20 05:55	0.0166667
646	2023.07.20 05:55	4	13.25	10.375	9.5625	1112	202	0				646	2023.07.20 06:00	4	12.25	9.625	8.9375	1453	202	0				9.25	2023.07.20 06:00	0.0166667
647	2023.07.20 06:00	4	13.25	10.375	9.5	1111	202	0				647	2023.07.20 06:05	4	12.25	9.625	9	1452	202	0				9.25	2023.07.20 06:05	0.021875
648	2023.07.20 06:05	4	13.25	10.375	9.5	1111	202	0				648	2023.07.20 06:10	4	12.1875	9.625	9.125	1452	202	0				9.3125	2023.07.20 06:10	0.025
649	2023.07.20 06:10	4	13.25	10.375	9.5	1111	202	0				649	2023.07.20 06:15	4	12.1875	9.75	9.25	1453	202	0				9.375	2023.07.20 06:15	0.0260417
650	2023.07.20 06:15	4	13.25	10.375	9.5625	1111	202	0				650	2023.07.20 06:20	4	12.125	9.75	9.375	1460	202	0				9.46875	2023.07.20 06:20	0.0239583
651	2023.07.20 06:20	4	13.25	10.4375	9.75	1111	202	0				651	2023.07.20 06:25	4	12.125	9.875	9.5	1450	202	0				9.625	2023.07.20 06:25	0.021875
652	2023.07.20 06:25	4	13.1875	10.5	9.875	1111	202	0				652	2023.07.20 06:30	4	12.125	10	9.625	1450	202	0				9.75	2023.07.20 06:30	0.01875
653	2023.07.20 06:30	4	13.1875	10.625	10.0625	1110	202	0				653	2023.07.20 06:35	4	12.125	10	9.75	1450	202	0				9.90625	2023.07.20 06:35	0.0145833
654	2023.07.20 06:35	4	13.1875	10.625	10.25	1110	202	0				654	2023.07.20 06:40	4	12.125	10.125	9.875	1450	202	0				10.0625	2023.07.20 06:40	0.009375
655	2023.07.20 06:40	4	13.125	10.75	10.3125	1110	202	0				655	2023.07.20 06:45	4	12.125	10.25	10	1450	202	0				10.1562	2023.07.20 06:45	0.00625
656	2023.07.20 06:45	4	13.125	10.75	10.375	1110	202	0				656	2023.07.20 06:50	4	12.125	10.25	10	1450	202	0				10.1875	2023.07.20 06:50	0.009375
657	2023.07.20 06:50	4	13.125	10.875	10.4375	1110	202	0				657	2023.07.20 06:55	4	12.0625	10.375	10.125	1450	202	0				10.2812	2023.07.20 06:55	0.0145833
658	2023.07.20 06:55	4	13.125	10.875	10.5	1110	202	0				658	2023.07.20 07:00	4	12.0625	10.375	10.125	1450	202	0				10.3125	2023.07.20 07:00	0.015625
659	2023.07.20 07:00	4	13.125	11	10.5625	1110	202	0				659	2023.07.20 07:05	4	12.0625	10.4375	10.125	1450	202	0				10.3438	2023.07.20 07:05	0.0177083
660	2023.07.20 07:05	4	13.125	11	10.5625	1110	202	0				660	2023.07.20 07:10	4	12.0625	10.5	10.0625	1450	202	0				10.3125	2023.07.20 07:10	0.021875
661	2023.07.20 07:10	4	13.125	11	10.5	1110	202	0				661	2023.07.20 07:15	4	12	10.4375	9.9375	1450	202	0				10.2188	2023.07.20 07:15	0.01875
662	2023.07.20 07:15	4	13.0625	11	10.375	1110	202	0				662	2023.07.20 07:20	4	12	10.375	9.75	1450	202	0				10.0625	2023.07.20 07:20	0.0135417
663	2023.07.20 07:20	4	13.0625	10.9375	10.3125	1110	202	0				663	2023.07.20 07:25	4	12	10.25	9.5	1450	202	0				9.90625	2023.07.20 07:25	0.0114583
664	2023.07.20 07:25	4	13.0625	10.9375	10.25	1109	202	0				664	2023.07.20 07:30	4	12	10.1875	9.5	1449	202	0				9.875	2023.07.20 07:30	0.0114583
665	2023.07.20 07:30	4	13.0625	10.875	10.125	1109	202	0				665	2023.07.20 07:35	4	12	10.25	9.5	1449	202	0				9.8125	2023.07.20 07:35	0.0114583
666	2023.07.20 07:35	4	13	10.8125	9.875	1109	202	0				666	2023.07.20 07:40	4	12	10.125	9.4375	1449	202	0				9.65625	2023.07.20 07:40	0.0114583
667	2023.07.20 07:40	4	13	10.75	9.6875	1109	202	0				667	2023.07.20 07:45	4	12	10.3125	9.75	1449	202	0				9.71875	2023.07.20 07:45	0.0114583
668	2023.07.20 07:45	4	13	10.6875	9.75	1108	202	0				668	2023.07.20 07:50	4	12	10.5625	10.125	1450	202	0				9.9375	2023.07.20 07:50	0.0135417
669	2023.07.20 07:50	4	13	10.75	9.875	1108	202	0				669	2023.07.20 07:55	4	12	10.625	10.125	1450	202	0				10	2023.07.20 07:55	0.0270833
670	2023.07.20 07:55	4	13	10.75	10	1108	202	0				670	2023.07.20 08:00	4	12	10.625	10	1450	202	0				10	2023.07.20 08:00	0.0291667
671	2023.07.20 08:00	4	13	10.75	9.75	1108	202	0				671	2023.07.20 08:05	4	12	10.625	10	1450	202	0				9.875	2023.07.20 08:05	0.0302083
672	2023.07.20 08:05	4	13	10.625	9.75	1108	202	0				672	2023.07.20 08:10	4	12	10.625	10	1450	202	0				9.875	2023.07.20 08:10	0.05
673	2023.07.20 08:10	4	13	10.75	10.125	1108	202	0				673	2023.07.20 08:15	4	12	10.5	10	1450	202	0				10.0625	2023.07.20 08:15	0.059375
674	2023.07.20 08:15	4	13	10.875	10.375	1108	202	0				674	2023.07.20 08:20	4	12	10.5625	10.1875	1450	202	0				10.2812	2023.07.20 08:20	0.0552083
675	2023.07.20 08:20	4	13	11	10.75	1107	202	0				675	2023.07.20 08:25	4	12	10.75	10.625	1450	202	0				10.6875	2023.07.20 08:25	0.0479167
676	2023.07.20 08:25	4	13	11.1875	10.875	1108	202	0				676	2023.07.20 08:30	4	12	10.875	10.625	1451	202	0				10.75	2023.07.20 08:30	0.0583333
677	2023.07.20 08:30	4	12.9375	11.125	10.6875	1107	202	0				677	2023.07.20 08:35	4	12	10.875	10.875	1452	202	0				10.7812	2023.07.20 08:35	0.065625
678	2023.07.20 08:35	4	12.9375	11.3125	11.125	1107	202	0				678	2023.07.20 08:40	4	12	11.5	11.625	1453	202	0				11.375	2023.07.20 08:40	0.05
679	2023.07.20 08:40	4	12.9375	11.625	11.625	1108	202	0				679	2023.07.20 08:45	4	12	12	12.0625	1457	202	0				11.8438	2023.07.20 08:45	0.0427083
680	2023.07.20 08:45	4	12.9375	11.75	11.625	1108	202	0				680	2023.07.20 08:50	4	12	12.375	12.25	1458	202	0				11.9375	2023.07.20 08:50	0.04375
681	2023.07.20 08:50	4	12.9375	11.875	11.75	1108	202	0				681	2023.07.20 08:55	4	12.0625	12.5	12.5	1457	202	0				12.125	2023.07.20 08:55	0.0416667
682	2023.07.20 08:55	4	12.9375	12.25	12.375	1108	202	0				682	2023.07.20 09:00	4	12.0625	12.75	12.625	1457	202	0				12.5	2023.07.20 09:00	0.0322917
683	2023.07.20 09:00	4	12.9375	12.5	12.5	1108	202	0				683	2023.07.20 09:05	4	12.125	13	13	1457	202	0				12.75	2023.07.20 09:05	0.0260417
684	2023.07.20 09:05	4	12.9375	12.625	12.5	1108	202	0				684	2023.07.20 09:10	4	12.125	13.25	13.25	1454	202	0				12.875	2023.07.20 09:10	0.021875
685	2023.07.20 09:10	4	12.9375	12.75	12.625	1108	202	0				685	2023.07.20 09:15	4	12.125	13.625	13.625	1454	202	0				13.125	2023.07.20 09:15	0.0135417
686	2023.07.20 09:15	4	12.9375	12.875	12.75	1108	202	0				686	2023.07.20 09:20	4	12.25	13.875	13.75	1454	202	0				13.25	2023.07.20 09:20	0.01875
687	2023.07.20 09:20	4	12.9375	12.9375	12.875	1108	202	0				687	2023.07.20 09:25	4	12.25	14.125	13.875	1454	202	0				13.375	2023.07.20 09:25	0.0229167
688	2023.07.20 09:25	4	13	13	12.9375	1108	202	0				688	2023.07.20 09:30	4	12.25	14.125	14	1454	202	0				13.4688	2023.07.20 09:30	0.0572917
689	2023.07.20 09:30	4	13	13.125	12.9375	1108	202	0				689	2023.07.20 09:35	4	12.375	14.375	14.125	1455	202	0				13.5312	2023.07.20 09:35	0.0822917
690	2023.07.20 09:35	4	13	13.125	12.8125	1108	202	0				690	2023.07.20 09:40	4	12.375	14.5	14.125	1455	202	0				13.4688	2023.07.20 09:40	0.0822917
691	2023.07.20 09:40	4	13	13.125	12.625	1108	202	0				691	2023.07.20 09:45	4	12.4375	14.625	14.4375	1455	202	0				13.5312	2023.07.20 09:45	0.0802083
692	2023.07.20 09:45	4	13	13.25	12.875	1108	202	0				692	2023.07.20 09:50	4	12.5	14.875	14.75	1455	202	0				13.8125	2023.07.20 09:50	0.0708333
693	2023.07.20 09:50	4	13	13.375	13.125	1108	202	0				693	2023.07.20 09:55	4	12.5625	15	15	1455	202	0				14.0625	2023.07.20 09:55	0.065625
694	2023.07.20 09:55	4	13	13.625	13.5	1108	202	0				694	2023.07.20 10:00	4	12.625	15.75	16.875	1456	202	0				15.1875	2023.07.20 10:00	0.0635417
695	2023.07.20 10:00	4	13.0625	14	14.25	1108	202	0				695	2023.07.20 10:05	4	12.6875	16.5	17.625	1457	202	0				15.9375	2023.07.20 10:05	0.0697917
696	2023.07.20 10:05	4	13.0625	14.25	14	1108	202	0				696	2023.07.20 10:10	4	12.75	15.625	15.875	1455	202	0				14.9375	2023.07.20 10:10	0.075
697	2023.07.20 10:10	4	13.125	14.125	13.5	1108	202	0				697	2023.07.20 10:15	4	12.8125	15	15.75	1453	202	0				14.625	2023.07.20 10:15	0.0885417
698	2023.07.20 10:15	4	13.125	14.25	14.125	1108	202	0				698	2023.07.20 10:20	4	12.875	15.4375	16.8125	1454	202	0				15.4688	2023.07.20 10:20	0.078125
699	2023.07.20 10:20	4	13.125	14.5	14.3125	1108	202	0				699	2023.07.20 10:25	4	12.9375	16	17.75	1454	202	0				16.0312	2023.07.20 10:25	0.08125
700	2023.07.20 10:25	4	13.125	14.625	14.4375	1108	202	0				700	2023.07.20 10:30	4	13	16.5	18.625	1455	202	0				16.5312	2023.07.20 10:30	0.0833333
701	2023.07.20 10:30	4	13.1875	14.75	14.5625	1108	202	0				701	2023.07.20 10:35	4	13	16.625	18.875	1455	202	0				16.7188	2023.07.20 10:35	0.090625
702	2023.07.20 10:35	4	13.25	14.875	14.75	1108	202	0				702	2023.07.20 10:40	4	13.125	16.75	19	1455	202	0				16.875	2023.07.20 10:40	0.10625
703	2023.07.20 10:40	4	13.25	15	14.9375	1108	202	0				703	2023.07.20 10:45	4	13.125	17.25	19.625	1469	202	0				17.2812	2023.07.20 10:45	0.119792
704	2023.07.20 10:45	4	13.25	15.1875	15.875	1108	202	0				704	2023.07.20 10:50	4	13.1875	17.6875	19.75	1470	202	0				17.8125	2023.07.20 10:50	0.10625
705	2023.07.20 10:50	4	13.3125	15.375	16.6875	1108	202	0				705	2023.07.20 10:55	4	13.25	18	20.25	1455	202	0				18.4688	2023.07.20 10:55	0.084375
706	2023.07.20 10:55	4	13.3125	15.625	17.4375	1108	202	0				706	2023.07.20 11:00	4	13.375	18.375	20.625	1455	202	0				19.0312	2023.07.20 11:00	0.065625
707	2023.07.20 11:00	4	13.375	15.9375	17.25	1108	202	0				707	2023.07.20 11:05	4	13.4375	19.375	21.625	1455	202	0				19.4375	2023.07.20 11:05	0.06875
708	2023.07.20 11:05	4	13.375	16.5	17.75	1109	202	0				708	2023.07.20 11:10	4	13.5	20.25	22.375	1455	202	0				20.0625	2023.07.20 11:10	0.0666667
709	2023.07.20 11:10	4	13.375	17.125	18.625	1110	202	0				709	2023.07.20 11:15	4	13.625	20.9375	23.125	1455	202	0				20.875	2023.07.20 11:15	0.06875
710	2023.07.20 11:15	4	13.5	17.375	18.625	1110	202	0				710	2023.07.20 11:20	4	13.75	21.3125	23.375	1453	202	0				21	2023.07.20 11:20	0.09375
711	2023.07.20 11:20	4	13.5	17.5	18.375	1109	202	0				711	2023.07.20 11:25	4	13.875	21.5	23.125	1453	202	0				20.75	2023.07.20 11:25	0.096875
712	2023.07.20 11:25	4	13.5	17.75	18.3125	1109	202	0				712	2023.07.20 11:30	4	14	21.9375	23.625	1452	202	0				20.9688	2023.07.20 11:30	0.0895833
713	2023.07.20 11:30	4	13.625	18.375	18.5	1110	202	0				713	2023.07.20 11:35	4	14.125	22.625	24.5	1465	202	0				21.5	2023.07.20 11:35	0.0927083
714	2023.07.20 11:35	4	13.625	18.75	18.75	1111	202	0				714	2023.07.20 11:40	4	14.25	23.4375	25.375	1451	202	0				22.0625	2023.07.20 11:40	0.117708
715	2023.07.20 11:40	4	13.6875	19.5	19.5	1112	202	0				715	2023.07.20 11:45	4	14.375	24.25	26.125	1452	202	0				22.8125	2023.07.20 11:45	0.117708
716	2023.07.20 11:45	4	13.75	20.375	20.625	1114	202	0				716	2023.07.20 11:50	4	14.5625	24.875	26.5	1452	202	0				23.5625	2023.07.20 11:50	0.117708
717	2023.07.20 11:50	4	13.8125	20.9375	20.9375	1115	202	0				717	2023.07.20 11:55	4	14.75	25.5	26.375	1450	202	0				23.6562	2023.07.20 11:55	0.117708
718	2023.07.20 11:55	4	13.875	21.5	21	1116	202	0				718	2023.07.20 12:00	4	14.875	24.1875	23.625	1446	202	0				22.3125	2023.07.20 12:00	0.105208
719	2023.07.20 12:00	4	14	20.625	19.75	1114	202	0				719	2023.07.20 12:05	4	15	23	22	1443	202	0				20.875	2023.07.20 12:05	0.165625
720	2023.07.20 12:05	4	14.0625	19.875	19	1113	202	0				720	2023.07.20 12:10	4	15.125	22.125	21.25	1440	202	0				20.125	2023.07.20 12:10	0.192708
721	2023.07.20 12:10	4	14.125	19.4375	18.75	1113	202	0				721	2023.07.20 12:15	4	15.25	21.875	21.875	1439	202	0				20.3125	2023.07.20 12:15	0.20625
722	2023.07.20 12:15	4	14.25	19.3125	18.875	1113	202	0				722	2023.07.20 12:20	4	15.25	22.375	22.625	1439	202	0				20.75	2023.07.20 12:20	0.217708
723	2023.07.20 12:20	4	14.375	19.625	19.1875	1113	202	0				723	2023.07.20 12:25	4	15.375	23.3125	24.625	1441	202	0				21.9062	2023.07.20 12:25	0.20625
724	2023.07.20 12:25	4	14.4375	20.3125	20.625	1114	202	0				724	2023.07.20 12:30	4	15.4375	24.3125	25.9375	1443	202	0				23.2812	2023.07.20 12:30	0.163542
725	2023.07.20 12:30	4	14.5	21.3125	23.125	1116	202	0				725	2023.07.20 12:35	4	15.5625	25.5	27.0625	1445	202	0				25.0938	2023.07.20 12:35	0.103125
726	2023.07.20 12:35	4	14.625	22.0625	24.8125	1117	202	0				726	2023.07.20 12:40	4	15.6875	26	27	1445	202	0				25.9062	2023.07.20 12:40	0.0760417
727	2023.07.20 12:40	4	14.6875	22.875	25.875	1118	202	0				727	2023.07.20 12:45	4	15.875	26.25	27.125	1443	202	0				26.5	2023.07.20 12:45	0.05625
728	2023.07.20 12:45	4	14.75	23.375	26.3125	1119	202	0				728	2023.07.20 12:50	4	16	27.125	28.25	1452	202	0				27.2812	2023.07.20 12:50	0.0541667
729	2023.07.20 12:50	4	14.875	24	27.375	1120	202	0				729	2023.07.20 12:55	4	16.125	27.875	28.8125	1442	202	0				28.0938	2023.07.20 12:55	0.0541667
730	2023.07.20 12:55	4	15	25.125	27.875	1122	202	0				730	2023.07.20 13:00	4	16.375	28.25	28.5	1448	202	0				28.1875	2023.07.20 13:00	0.0541667
731	2023.07.20 13:00	4	15.125	25.625	26.5	1124	202	0				731	2023.07.20 13:05	4	16.5	27.8125	27.875	1439	202	0				27.1875	2023.07.20 13:05	0.034375
732	2023.07.20 13:05	4	15.25	25.375	25.1875	1124	202	0				732	2023.07.20 13:10	4	16.625	28.25	28.3125	1437	202	0				26.75	2023.07.20 13:10	0.034375
733	2023.07.20 13:10	4	15.375	25.625	24.375	1125	202	0				733	2023.07.20 13:15	4	16.8125	28.75	28.75	1438	202	0				26.5625	2023.07.20 13:15	0.0385417
734	2023.07.20 13:15	4	15.5	26.125	24.625	1126	202	0				734	2023.07.20 13:20	4	17	29.375	29.625	1438	202	0				27.125	2023.07.20 13:20	0.0541667
735	2023.07.20 13:20	4	15.625	26.375	25.0625	1127	202	0				735	2023.07.20 13:25	4	17.125	29.875	30.125	1438	202	0				27.5938	2023.07.20 13:25	0.0541667
736	2023.07.20 13:25	4	15.75	26.625	25.4375	1127	202	0				736	2023.07.20 13:30	4	17.25	30.125	29.75	1438	202	0				27.5938	2023.07.20 13:30	0.1
737	2023.07.20 13:30	4	15.875	26.8125	26.625	1128	202	0				737	2023.07.20 13:35	4	17.4375	29.25	28.0625	1439	202	0				27.3438	2023.07.20 13:35	0.154167
738	2023.07.20 13:35	4	16	26.3125	25.75	1127	202	0				738	2023.07.20 13:40	4	17.625	28.875	28	1443	202	0				26.875	2023.07.20 13:40	0.194792
739	2023.07.20 13:40	4	16.1875	26	26.3125	1127	202	0				739	2023.07.20 13:45	4	17.6875	29.25	29.125	1441	202	0				27.7188	2023.07.20 13:45	0.226042
740	2023.07.20 13:45	4	16.3125	26.625	27.625	1128	202	0				740	2023.07.20 13:50	4	17.75	29.75	29.375	1441	202	0				28.5	2023.07.20 13:50	0.240625
741	2023.07.20 13:50	4	16.5	26.75	28	1129	202	0				741	2023.07.20 13:55	4	17.875	29	27.25	1437	202	0				27.625	2023.07.20 13:55	0.228125
742	2023.07.20 13:55	4	16.625	26	25.625	1128	202	0				742	2023.07.20 14:00	4	18	27.75	25.375	1432	202	0				25.5	2023.07.20 14:00	0.167708
743	2023.07.20 14:00	4	16.75	24.875	23.875	1126	202	0				743	2023.07.20 14:05	4	18	26.375	23.875	1426	202	0				23.875	2023.07.20 14:05	0.115625
744	2023.07.20 14:05	4	16.875	23.75	22.1875	1125	202	0				744	2023.07.20 14:10	4	18.0625	25.25	23.125	1413	202	0				22.6562	2023.07.20 14:10	0.075
745	2023.07.20 14:10	4	17	22.75	21.0625	1123	202	0				745	2023.07.20 14:15	4	18	24.25	22.375	1410	202	0				21.7188	2023.07.20 14:15	0.04375
746	2023.07.20 14:15	4	17.125	22.0625	20.5	1122	202	0				746	2023.07.20 14:20	4	18	23.625	22.0625	1408	202	0				21.2812	2023.07.20 14:20	0.0291667
747	2023.07.20 14:20	4	17.1875	21.5625	20.125	1121	202	0				747	2023.07.20 14:25	4	17.9375	22.9375	21.4375	1406	202	0				20.7812	2023.07.20 14:25	0.0229167
748	2023.07.20 14:25	4	17.25	21.125	19.625	1121	202	0				748	2023.07.20 14:30	4	17.875	22.75	21.3125	1405	202	0				20.4688	2023.07.20 14:30	0.0229167
749	2023.07.20 14:30	4	17.3125	20.8125	19.1875	1120	202	0				749	2023.07.20 14:35	4	17.8125	22.75	21.625	1404	202	0				20.4062	2023.07.20 14:35	0.03125
750	2023.07.20 14:35	4	17.375	20.625	19.5	1120	202	0				750	2023.07.20 14:40	4	17.75	23	22	1404	202	0				20.75	2023.07.20 14:40	0.0197917
751	2023.07.20 14:40	4	17.375	20.5	19.5	1120	202	0				751	2023.07.20 14:45	4	17.6875	23	22	1403	202	0				20.75	2023.07.20 14:45	0.0260417
752	2023.07.20 14:45	4	17.4375	20.5	19.625	1120	202	0				752	2023.07.20 14:50	4	17.625	23.25	22.4375	1403	202	0				21.0312	2023.07.20 14:50	0.0260417
753	2023.07.20 14:50	4	17.5	20.5	19.4375	1120	202	0				753	2023.07.20 14:55	4	17.625	23.5	22.75	1403	202	0				21.0938	2023.07.20 14:55	0.0260417
754	2023.07.20 14:55	4	17.5	20.25	19.0625	1120	202	0				754	2023.07.20 15:00	4	17.625	23.75	23.125	1403	202	0				21.0938	2023.07.20 15:00	0.028125
755	2023.07.20 15:00	4	17.5	20.3125	19.3125	1120	202	0				755	2023.07.20 15:05	4	17.625	24.1875	23.375	1403	202	0				21.3438	2023.07.20 15:05	0.028125
756	2023.07.20 15:05	4	17.5	20.1875	18.9375	1120	202	0				756	2023.07.20 15:10	4	17.625	24.125	22.875	1402	202	0				20.9062	2023.07.20 15:10	0.0145833
757	2023.07.20 15:10	4	17.5	19.75	18.25	1120	202	0				757	2023.07.20 15:15	4	17.625	24.0625	22.875	1400	202	0				20.5625	2023.07.20 15:15	0.0145833
758	2023.07.20 15:15	4	17.5	19.6875	18.5	1120	202	0				758	2023.07.20 15:20	4	17.625	24.125	23	1399	202	0				20.75	2023.07.20 15:20	0.0145833
759	2023.07.20 15:20	4	17.5	19.5625	18.375	1120	202	0				759	2023.07.20 15:25	4	17.625	24.1875	22.9375	1399	202	0				20.6562	2023.07.20 15:25	0.0364583
760	2023.07.20 15:25	4	17.5	19.375	18	1119	202	0				760	2023.07.20 15:30	4	17.625	24.125	23	1399	202	0				20.5	2023.07.20 15:30	0.0625
761	2023.07.20 15:30	4	17.5	19.375	18.25	1119	202	0				761	2023.07.20 15:35	4	17.625	24.25	23.125	1398	202	0				20.6875	2023.07.20 15:35	0.08125
762	2023.07.20 15:35	4	17.5	19.5625	18.75	1119	202	0				762	2023.07.20 15:40	4	17.6875	24.25	23.125	1398	202	0				20.9375	2023.07.20 15:40	0.09375
763	2023.07.20 15:40	4	17.5	19.75	19.125	1120	202	0				763	2023.07.20 15:45	4	17.75	24	22.625	1397	202	0				20.875	2023.07.20 15:45	0.0958333
764	2023.07.20 15:45	4	17.5	19.875	19.25	1120	202	0				764	2023.07.20 15:50	4	17.75	23.625	22	1396	202	0				20.625	2023.07.20 15:50	0.0875
765	2023.07.20 15:50	4	17.5	19.5	18.5625	1119	202	0				765	2023.07.20 15:55	4	17.75	23	21.125	1393	202	0				19.8438	2023.07.20 15:55	0.0614583
766	2023.07.20 15:55	4	17.5	19.125	17.8125	1119	202	0				766	2023.07.20 16:00	4	17.75	22.375	20.3125	1391	202	0				19.0625	2023.07.20 16:00	0.0427083
767	2023.07.20 16:00	4	17.5	18.5625	17.125	1118	202	0				767	2023.07.20 16:05	4	17.75	22	19.875	1390	202	0				18.5	2023.07.20 16:05	0.0479167
768	2023.07.20 16:05	4	17.5	18.125	16.625	1118	202	0				768	2023.07.20 16:10	4	17.75	21.6875	19.625	1389	202	0				18.125	2023.07.20 16:10	0.0489583
769	2023.07.20 16:10	4	17.5	17.875	16.375	1118	202	0				769	2023.07.20 16:15	4	17.6875	21.5	19.625	1390	202	0				18	2023.07.20 16:15	0.0489583
770	2023.07.20 16:15	4	17.5	17.75	16.5	1117	202	0				770	2023.07.20 16:20	4	17.625	21.75	20.1875	1387	202	0				18.3438	2023.07.20 16:20	0.0375
771	2023.07.20 16:20	4	17.5	17.9375	17.0625	1118	202	0				771	2023.07.20 16:25	4	17.625	21.875	20.5	1387	202	0				18.7812	2023.07.20 16:25	0.028125
772	2023.07.20 16:25	4	17.4375	18.125	17.4375	1118	202	0				772	2023.07.20 16:30	4	17.625	22.25	21.125	1387	202	0				19.2812	2023.07.20 16:30	0.028125
773	2023.07.20 16:30	4	17.4375	18.375	17.625	1118	202	0				773	2023.07.20 16:35	4	17.625	22.5625	21.25	1388	202	0				19.4375	2023.07.20 16:35	0.028125
774	2023.07.20 16:35	4	17.375	18.5	17.875	1118	202	0				774	2023.07.20 16:40	4	17.625	22.625	21.0625	1387	202	0				19.4688	2023.07.20 16:40	0.028125
775	2023.07.20 16:40	4	17.375	18.5	17.5	1118	202	0				775	2023.07.20 16:45	4	17.625	22.5	20.625	1386	202	0				19.0625	2023.07.20 16:45	0.03125
776	2023.07.20 16:45	4	17.375	18.25	17	1118	202	0				776	2023.07.20 16:50	4	17.625	22.125	20.25	1384	202	0				18.625	2023.07.20 16:50	0.0395833
777	2023.07.20 16:50	4	17.375	18.0625	17.0625	1118	202	0				777	2023.07.20 16:55	4	17.625	22.4375	21.25	1384	202	0				19.1562	2023.07.20 16:55	0.0260417
778	2023.07.20 16:55	4	17.375	18.4375	18	1118	202	0				778	2023.07.20 17:00	4	17.625	22.3125	20.75	1383	202	0				19.375	2023.07.20 17:00	0.0260417
779	2023.07.20 17:00	4	17.3125	18.625	18.125	1118	202	0				779	2023.07.20 17:05	4	17.625	21.75	20	1381	202	0				19.0625	2023.07.20 17:05	0.0395833
780	2023.07.20 17:05	4	17.3125	18.625	18.125	1118	202	0				780	2023.07.20 17:10	4	17.625	21.375	19.9375	1380	202	0				19.0312	2023.07.20 17:10	0.0552083
781	2023.07.20 17:10	4	17.3125	18.875	18.5	1118	202	0				781	2023.07.20 17:15	4	17.625	21.5	20.625	1379	202	0				19.5625	2023.07.20 17:15	0.0645833
782	2023.07.20 17:15	4	17.25	18.9375	18.625	1118	202	0				782	2023.07.20 17:20	4	17.5625	21.875	21	1384	202	0				19.8125	2023.07.20 17:20	0.065625
783	2023.07.20 17:20	4	17.25	19	18.75	1118	202	0				783	2023.07.20 17:25	4	17.5625	21.375	20.125	1384	202	0				19.4375	2023.07.20 17:25	0.0614583
784	2023.07.20 17:25	4	17.25	18.9375	18.4375	1118	202	0				784	2023.07.20 17:30	4	17.5	21.1875	19.8125	1386	202	0				19.125	2023.07.20 17:30	0.059375
785	2023.07.20 17:30	4	17.25	18.75	17.875	1117	202	0				785	2023.07.20 17:35	4	17.5	21	19.375	1384	202	0				18.625	2023.07.20 17:35	0.0614583
786	2023.07.20 17:35	4	17.25	18.375	17.1875	1117	202	0				786	2023.07.20 17:40	4	17.5	20.75	19.125	1372	202	0				18.1562	2023.07.20 17:40	0.05625
787	2023.07.20 17:40	4	17.25	18.125	17	1117	202	0				787	2023.07.20 17:45	4	17.5	20.4375	18.75	1372	202	0				17.875	2023.07.20 17:45	0.0510417
788	2023.07.20 17:45	4	17.25	18	17.0625	1116	202	0				788	2023.07.20 17:50	4	17.4375	20.25	18.625	1371	202	0				17.8438	2023.07.20 17:50	0.05
789	2023.07.20 17:50	4	17.25	17.875	16.875	1116	202	0				789	2023.07.20 17:55	4	17.375	20	18.3125	1369	202	0				17.5938	2023.07.20 17:55	0.0489583
790	2023.07.20 17:55	4	17.25	17.75	16.75	1116	202	0				790	2023.07.20 18:00	4	17.375	19.625	17.9375	1368	202	0				17.3438	2023.07.20 18:00	0.0510417
791	2023.07.20 18:00	4	17.25	17.4375	16.25	1115	202	0				791	2023.07.20 18:05	4	17.3125	19.125	17.3125	1367	202	0				16.7812	2023.07.20 18:05	0.0364583
792	2023.07.20 18:05	4	17.1875	17.125	15.8125	1115	202	0				792	2023.07.20 18:10	4	17.25	18.75	17.125	1365	202	0				16.4688	2023.07.20 18:10	0.0260417
793	2023.07.20 18:10	4	17.1875	16.875	15.6875	1114	202	0				793	2023.07.20 18:15	4	17.1875	18.625	17	1364	202	0				16.3438	2023.07.20 18:15	0.0239583
794	2023.07.20 18:15	4	17.125	16.8125	15.75	1114	202	0				794	2023.07.20 18:20	4	17.125	18.375	16.9375	1363	202	0				16.3438	2023.07.20 18:20	0.0270833
795	2023.07.20 18:20	4	17.125	16.75	15.625	1114	202	0				795	2023.07.20 18:25	4	17.0625	18.125	16.625	1363	202	0				16.125	2023.07.20 18:25	0.0270833
796	2023.07.20 18:25	4	17.125	16.5625	15.375	1113	202	0				796	2023.07.20 18:30	4	17	17.8125	16.25	1362	202	0				15.8125	2023.07.20 18:30	0.0239583
797	2023.07.20 18:30	4	17.125	16.375	15.25	1113	202	0				797	2023.07.20 18:35	4	17	17.5	16.125	1360	202	0				15.6875	2023.07.20 18:35	0.0197917
798	2023.07.20 18:35	4	17.0625	16.25	15.25	1113	202	0				798	2023.07.20 18:40	4	16.875	17.375	16.125	1360	202	0				15.6875	2023.07.20 18:40	0.0197917
799	2023.07.20 18:40	4	17	16.25	15.25	1113	202	0				799	2023.07.20 18:45	4	16.8125	17.25	16	1359	202	0				15.625	2023.07.20 18:45	0.0177083
800	2023.07.20 18:45	4	17	16.125	15.25	1112	202	0				800	2023.07.20 18:50	4	16.75	17.125	15.8125	1358	202	0				15.5312	2023.07.20 18:50	0.0145833
801	2023.07.20 18:50	4	17	16.125	15.125	1112	202	0				801	2023.07.20 18:55	4	16.6875	16.8125	15.5	1358	202	0				15.3125	2023.07.20 18:55	0.0104167
802	2023.07.20 18:55	4	16.9375	16	14.9375	1112	202	0				802	2023.07.20 19:00	4	16.625	16.5625	15.25	1357	202	0				15.0938	2023.07.20 19:00	0.0177083
803	2023.07.20 19:00	4	16.875	15.875	14.875	1112	202	0				803	2023.07.20 19:05	4	16.5625	16.3125	15.3125	1357	202	0				15.0938	2023.07.20 19:05	0.0364583
804	2023.07.20 19:05	4	16.875	15.8125	14.875	1112	202	0				804	2023.07.20 19:10	4	16.5	16.25	15.375	1362	202	0				15.125	2023.07.20 19:10	0.0447917
805	2023.07.20 19:10	4	16.875	15.875	15	1111	202	0				805	2023.07.20 19:15	4	16.4375	16.25	15.5625	1355	202	0				15.2812	2023.07.20 19:15	0.05625
806	2023.07.20 19:15	4	16.8125	15.875	15.1875	1111	202	0				806	2023.07.20 19:20	4	16.375	16.3125	15.625	1355	202	0				15.4062	2023.07.20 19:20	0.0645833
807	2023.07.20 19:20	4	16.75	15.875	15.25	1111	202	0				807	2023.07.20 19:25	4	16.3125	16.25	15.3125	1354	202	0				15.2812	2023.07.20 19:25	0.0625
808	2023.07.20 19:25	4	16.75	15.6875	14.875	1111	202	0				808	2023.07.20 19:30	4	16.25	15.875	14.875	1353	202	0				14.875	2023.07.20 19:30	0.05
809	2023.07.20 19:30	4	16.75	15.375	14.375	1111	202	0				809	2023.07.20 19:35	4	16.25	15.5	14.25	1353	202	0				14.3125	2023.07.20 19:35	0.0333333
810	2023.07.20 19:35	4	16.6875	15.25	14.25	1110	202	0				810	2023.07.20 19:40	4	16.125	15.1875	13.875	1352	202	0				14.0625	2023.07.20 19:40	0.028125
811	2023.07.20 19:40	4	16.625	15.0625	14	1110	202	0				811	2023.07.20 19:45	4	16.125	14.75	13.4375	1351	202	0				13.7188	2023.07.20 19:45	0.0197917
812	2023.07.20 19:45	4	16.625	14.875	13.6875	1109	202	0				812	2023.07.20 19:50	4	16	14.5	13.25	1351	202	0				13.4688	2023.07.20 19:50	0.0145833
813	2023.07.20 19:50	4	16.625	14.8125	13.5625	1109	202	0				813	2023.07.20 19:55	4	16	14.375	13.25	1350	202	0				13.4062	2023.07.20 19:55	0.0125
814	2023.07.20 19:55	4	16.5625	14.75	13.5	1109	202	0				814	2023.07.20 20:00	4	15.875	14.375	13.25	1351	202	0				13.375	2023.07.20 20:00	0.0125
815	2023.07.20 20:00	4	16.5	14.625	13.4375	1109	202	0				815	2023.07.20 20:05	4	15.875	14.3125	13.1875	1354	202	0				13.3125	2023.07.20 20:05	0.0104167
816	2023.07.20 20:05	4	16.5	14.5	13.375	1109	202	0				816	2023.07.20 20:10	4	15.75	14.1875	13.0625	1357	202	0				13.2188	2023.07.20 20:10	0.00729167
817	2023.07.20 20:10	4	16.5	14.375	13.25	1108	202	0				817	2023.07.20 20:15	4	15.75	14.125	13	1360	202	0				13.125	2023.07.20 20:15	0.00520833
818	2023.07.20 20:15	4	16.375	14.3125	13.125	1108	202	0				818	2023.07.20 20:20	4	15.6875	13.9375	12.9375	1356	202	0				13.0312	2023.07.20 20:20	0.00416667
819	2023.07.20 20:20	4	16.375	14.25	13.125	1108	202	0				819	2023.07.20 20:25	4	15.625	13.875	13	1356	202	0				13.0625	2023.07.20 20:25	0.00416667
820	2023.07.20 20:25	4	16.375	14.25	13.125	1108	202	0				820	2023.07.20 20:30	4	15.5625	13.8125	12.875	1359	202	0				13	2023.07.20 20:30	0.003125
821	2023.07.20 20:30	4	16.3125	14.25	13.0625	1108	202	0				821	2023.07.20 20:35	4	15.5	13.8125	13	1364	202	0				13.0312	2023.07.20 20:35	0.00625
822	2023.07.20 20:35	4	16.25	14.125	13.125	1108	202	0				822	2023.07.20 20:40	4	15.5	13.75	12.875	1369	202	0				13	2023.07.20 20:40	0.0239583
823	2023.07.20 20:40	4	16.25	14	13	1108	202	0				823	2023.07.20 20:45	4	15.4375	13.75	12.9375	1371	202	0				12.9688	2023.07.20 20:45	0.0375
824	2023.07.20 20:45	4	16.1875	14	12.875	1108	202	0				824	2023.07.20 20:50	4	15.375	13.875	13	1373	202	0				12.9375	2023.07.20 20:50	0.0395833
825	2023.07.20 20:50	4	16.125	14	13	1108	202	0				825	2023.07.20 20:55	4	15.375	13.875	13	1373	202	0				13	2023.07.20 20:55	0.0416667
826	2023.07.20 20:55	4	16.125	14	12.9375	1107	202	0				826	2023.07.20 21:00	4	15.3125	13.875	12.9375	1374	202	0				12.9375	2023.07.20 21:00	0.0395833
827	2023.07.20 21:00	4	16.125	13.9375	12.875	1107	202	0				827	2023.07.20 21:05	4	15.25	13.875	12.8125	1374	202	0				12.8438	2023.07.20 21:05	0.0364583
828	2023.07.20 21:05	4	16.0625	13.875	12.625	1107	202	0				828	2023.07.20 21:10	4	15.25	13.375	11.9375	1374	202	0				12.2812	2023.07.20 21:10	0.0177083
829	2023.07.20 21:10	4	16	13.5625	12.25	1107	202	0				829	2023.07.20 21:15	4	15.25	12.875	11.5	1373	202	0				11.875	2023.07.20 21:15	0.00416667
830	2023.07.20 21:15	4	16	13.375	12.25	1106	202	0				830	2023.07.20 21:20	4	15.25	12.5	11.375	1372	202	0				11.8125	2023.07.20 21:20	0.00208333
831	2023.07.20 21:20	4	16	13.3125	12.125	1106	202	0				831	2023.07.20 21:25	4	15.125	12.375	11.375	1373	202	0				11.75	2023.07.20 21:25	0.00416667
832	2023.07.20 21:25	4	15.9375	13.25	12.125	1106	202	0				832	2023.07.20 21:30	4	15.125	12.375	11.5	1373	202	0				11.8125	2023.07.20 21:30	0.015625
833	2023.07.20 21:30	4	15.875	13.125	12	1105	202	0				833	2023.07.20 21:35	4	15.125	12.4375	11.625	1375	202	0				11.8125	2023.07.20 21:35	0.0260417
834	2023.07.20 21:35	4	15.875	13	12	1105	202	0				834	2023.07.20 21:40	4	15	12.5	11.625	1378	202	0				11.8125	2023.07.20 21:40	0.0260417
835	2023.07.20 21:40	4	15.875	12.9375	11.75	1105	202	0				835	2023.07.20 21:45	4	15	12.25	11.75	1516	202	0				11.75	2023.07.20 21:45	0.0260417
836	2023.07.20 21:45	4	15.8125	12.625	11.875	1150	202	0				836	2023.07.20 21:50	4	14.9375	12.1875	11.75	1779	202	0				11.8125	2023.07.20 21:50	0.0270833
837	2023.07.20 21:50	4	15.75	12.4375	11.875	1454	202	0				837	2023.07.20 21:55	4	14.75	12.1875	11.875	2012	202	0				11.875	2023.07.20 21:55	0.0291667
838	2023.07.20 21:55	4	14.75	12.5	12.1875	2069	202	0				838	2023.07.20 22:00	4	14.625	12.375	12.25	2141	202	0				12.2188	2023.07.20 22:00	0.0291667
839	2023.07.20 22:00	4	14.25	12.875	12.9375	2206	202	0				839	2023.07.20 22:05	4	14.5	12.375	12.125	2147	202	0				12.5312	2023.07.20 22:05	0.0291667
840	2023.07.20 22:05	4	14.25	12.75	12.1875	2056	202	0				840	2023.07.20 22:10	4	14.4375	12.25	11.75	2143	202	0				11.9688	2023.07.20 22:10	0.0104167
841	2023.07.20 22:10	4	14.4375	12.5	11.875	1986	202	0				841	2023.07.20 22:15	4	14.375	12.25	11.8125	2120	202	0				11.8438	2023.07.20 22:15	0.00729167
842	2023.07.20 22:15	4	14.5	12.375	11.75	1902	202	0				842	2023.07.20 22:20	4	14.375	12.25	11.6875	2107	202	0				11.7188	2023.07.20 22:20	0.00833333
843	2023.07.20 22:20	4	14.625	12.25	11.625	1842	202	0				843	2023.07.20 22:25	4	14.375	12.1875	11.6875	2116	202	0				11.6562	2023.07.20 22:25	0.0135417
844	2023.07.20 22:25	4	14.75	12.25	11.75	1795	202	0				844	2023.07.20 22:30	4	14.375	12.1875	11.75	2158	202	0				11.75	2023.07.20 22:30	0.0208333
845	2023.07.20 22:30	4	14.8125	12.375	11.875	1799	202	0				845	2023.07.20 22:35	4	14.25	12.1875	11.8125	2219	202	0				11.8438	2023.07.20 22:35	0.0302083
846	2023.07.20 22:35	4	14.75	12.375	11.875	1879	202	0				846	2023.07.20 22:40	4	14.25	12.125	11.625	2279	202	0				11.75	2023.07.20 22:40	0.0291667
847	2023.07.20 22:40	4	14.5	12.1875	11.625	2042	202	0				847	2023.07.20 22:45	4	14.0625	12	11.625	2511	202	0				11.625	2023.07.20 22:45	0.025
848	2023.07.20 22:45	4	13.875	12.125	11.6875	2197	202	0				848	2023.07.20 22:50	4	13.9375	12	11.5	2497	202	0				11.5938	2023.07.20 22:50	0.0239583
849	2023.07.20 22:50	4	13.75	12.125	11.6875	2149	202	0				849	2023.07.20 22:55	4	13.875	11.75	11.1875	2464	202	0				11.4375	2023.07.20 22:55	0.01875
850	2023.07.20 22:55	4	13.8125	12	11.375	2082	202	0				850	2023.07.20 23:00	4	13.875	11.625	11.0625	2396	202	0				11.2188	2023.07.20 23:00	0.0177083
851	2023.07.20 23:00	4	13.9375	11.875	11	2019	202	0				851	2023.07.20 23:05	4	13.875	11.5625	10.875	2353	202	0				10.9375	2023.07.20 23:05	0.01875
852	2023.07.20 23:05	4	14.0625	11.75	10.875	1959	202	0				852	2023.07.20 23:10	4	13.875	11.5	10.875	2321	202	0				10.875	2023.07.20 23:10	0.01875
853	2023.07.20 23:10	4	14.1875	11.75	11.0625	1909	202	0				853	2023.07.20 23:15	4	13.875	11.5625	11	2293	202	0				11.0312	2023.07.20 23:15	0.0135417
854	2023.07.20 23:15	4	14.25	11.875	11.25	1869	202	0				854	2023.07.20 23:20	4	13.875	11.625	11.125	2266	202	0				11.1875	2023.07.20 23:20	0.015625
855	2023.07.20 23:20	4	14.375	11.9375	11.5	1834	202	0				855	2023.07.20 23:25	4	13.875	11.625	11.25	2279	202	0				11.375	2023.07.20 23:25	0.01875
856	2023.07.20 23:25	4	14.375	12	11.5	1827	202	0				856	2023.07.20 23:30	4	13.8125	11.75	11.3125	2319	202	0				11.4062	2023.07.20 23:30	0.01875
857	2023.07.20 23:30	4	14.375	12	11.5	1875	202	0				857	2023.07.20 23:35	4	13.75	11.75	11.375	2370	202	0				11.4375	2023.07.20 23:35	0.0229167
858	2023.07.20 23:35	4	14.375	11.9375	11.4375	1925	202	0				858	2023.07.20 23:40	4	13.6875	11.625	11.1875	2579	202	0				11.3125	2023.07.20 23:40	0.0291667
859	2023.07.20 23:40	4	13.9375	11.75	11.25	2177	202	0				859	2023.07.20 23:45	4	13.625	11.5	11.0625	2596	202	0				11.1562	2023.07.20 23:45	0.0260417
860	2023.07.20 23:45	4	13.5	11.5	11	2193	202	0				860	2023.07.20 23:50	4	13.5	11.375	10.9375	2615	202	0				10.9688	2023.07.20 23:50	0.0197917
861	2023.07.20 23:50	4	13.375	11.375	10.875	2196	202	0				861	2023.07.20 23:55	4	13.5	11.3125	10.875	2603	202	0				10.875	2023.07.20 23:55	0.0177083
862	2023.07.20 23:55	4	13.375	11.375	10.9375	2139	202	0				862	2023.07.21 00:00	4	13.4375	11.3125	10.875	2575	202	0				10.9062	2023.07.21 00:00	0.0177083
863	2023.07.21 00:00	4	13.5	11.375	10.875	2113	202	0				863	2023.07.21 00:05	4	13.375	11.1875	10.625	2595	202	0				10.75	2023.07.21 00:05	0.0125
864	2023.07.21 00:05	4	13.625	11.1875	10.5	2134	202	0				864	2023.07.21 00:10	4	13.375	11	10.375	2712	202	0				10.4375	2023.07.21 00:10	0.003125
865	2023.07.21 00:10	4	13.125	11	10.375	2294	202	0				865	2023.07.21 00:15	4	13.25	10.875	10.375	2841	202	0				10.375	2023.07.21 00:15	0.003125
866	2023.07.21 00:15	4	12.5	10.875	10.4375	2538	202	0				866	2023.07.21 00:20	4	13	10.75	10.5	2902	202	0				10.4688	2023.07.21 00:20	0.00208333
867	2023.07.21 00:20	4	11.9375	10.75	10.5	2566	202	0				867	2023.07.21 00:25	4	13	10.75	10.375	2836	202	0				10.4375	2023.07.21 00:25	0.00208333
868	2023.07.21 00:25	4	12.25	10.875	10.5	2416	202	0				868	2023.07.21 00:30	4	13	10.75	10.375	2818	202	0				10.4375	2023.07.21 00:30	0.00520833
869	2023.07.21 00:30	4	12.625	10.875	10.5	2376	202	0				869	2023.07.21 00:35	4	12.875	10.6875	10.375	2805	202	0				10.4375	2023.07.21 00:35	0.00625
870	2023.07.21 00:35	4	12.75	10.875	10.5	2359	202	0				870	2023.07.21 00:40	4	12.875	10.6875	10.375	2753	202	0				10.4375	2023.07.21 00:40	0.00729167
871	2023.07.21 00:40	4	12.875	11	10.5625	2316	202	0				871	2023.07.21 00:45	4	12.875	10.75	10.375	2689	202	0				10.4688	2023.07.21 00:45	0.00625
872	2023.07.21 00:45	4	13	11	10.625	2257	202	0				872	2023.07.21 00:50	4	12.9375	10.75	10.375	2660	202	0				10.5	2023.07.21 00:50	0.00520833
873	2023.07.21 00:50	4	13.125	11.0625	10.625	2217	202	0				873	2023.07.21 00:55	4	12.9375	10.75	10.375	2658	202	0				10.5	2023.07.21 00:55	0.00520833
874	2023.07.21 00:55	4	13.125	11.125	10.75	2198	202	0				874	2023.07.21 01:00	4	12.875	10.75	10.4375	2681	202	0				10.5938	2023.07.21 01:00	0.00416667
875	2023.07.21 01:00	4	13.1875	11.125	10.75	2216	202	0				875	2023.07.21 01:05	4	12.875	10.75	10.5	2814	202	0				10.625	2023.07.21 01:05	0.00416667
876	2023.07.21 01:05	4	13.125	11.125	10.8125	2274	202	0				876	2023.07.21 01:10	4	12.75	10.75	10.5	2892	202	0				10.6562	2023.07.21 01:10	0.00520833
877	2023.07.21 01:10	4	13.0625	11.125	10.75	2310	202	0				877	2023.07.21 01:15	4	12.6875	10.75	10.5	2868	202	0				10.625	2023.07.21 01:15	0.00520833
878	2023.07.21 01:15	4	13	11.125	10.75	2302	202	0				878	2023.07.21 01:20	4	12.6875	10.75	10.5	2794	202	0				10.625	2023.07.21 01:20	0.00625
879	2023.07.21 01:20	4	13	11.125	10.75	2261	202	0				879	2023.07.21 01:25	4	12.6875	10.75	10.5	2790	202	0				10.625	2023.07.21 01:25	0.00625
880	2023.07.21 01:25	4	13.0625	11.125	10.875	2246	202	0				880	2023.07.21 01:30	4	12.6875	10.8125	10.5625	2764	202	0				10.7188	2023.07.21 01:30	0.003125
881	2023.07.21 01:30	4	13.125	11.125	10.875	2228	202	0				881	2023.07.21 01:35	4	12.6875	10.875	10.625	2708	202	0				10.75	2023.07.21 01:35	0.003125
882	2023.07.21 01:35	4	13.125	11.25	10.9375	2200	202	0				882	2023.07.21 01:40	4	12.75	10.875	10.625	2673	202	0				10.7812	2023.07.21 01:40	0.00625
883	2023.07.21 01:40	4	13.125	11.25	10.875	2177	202	0				883	2023.07.21 01:45	4	12.75	10.9375	10.6875	2700	202	0				10.7812	2023.07.21 01:45	0.00833333
884	2023.07.21 01:45	4	13.125	11.25	10.875	2189	202	0				884	2023.07.21 01:50	4	12.75	10.9375	10.75	2780	202	0				10.8125	2023.07.21 01:50	0.0104167
885	2023.07.21 01:50	4	13.125	11.25	10.9375	2245	202	0				885	2023.07.21 01:55	4	12.625	10.9375	10.625	2803	202	0				10.7812	2023.07.21 01:55	0.009375
886	2023.07.21 01:55	4	13.125	11.25	10.875	2243	202	0				886	2023.07.21 02:00	4	12.625	10.875	10.625	2797	202	0				10.75	2023.07.21 02:00	0.00833333
887	2023.07.21 02:00	4	13.0625	11.25	10.875	2233	202	0				887	2023.07.21 02:05	4	12.625	10.875	10.5625	2813	202	0				10.7188	2023.07.21 02:05	0.00729167
888	2023.07.21 02:05	4	13.0625	11.125	10.75	2252	202	0				888	2023.07.21 02:10	4	12.625	10.8125	10.5	2884	202	0				10.625	2023.07.21 02:10	0.00416667
889	2023.07.21 02:10	4	13	11.125	10.75	2360	202	0				889	2023.07.21 02:15	4	12.0625	10.75	10.375	3062	202	0				10.5625	2023.07.21 02:15	0.00208333
890	2023.07.21 02:15	4	12.5625	11	10.625	2531	202	0				890	2023.07.21 02:20	4	12.1875	10.6875	10.375	3000	202	0				10.5	2023.07.21 02:20	0.003125
891	2023.07.21 02:20	4	12.25	10.875	10.625	2488	202	0				891	2023.07.21 02:25	4	12.25	10.625	10.375	2885	202	0				10.5	2023.07.21 02:25	0.003125
892	2023.07.21 02:25	4	12.375	10.9375	10.625	2369	202	0				892	2023.07.21 02:30	4	12.3125	10.625	10.375	2834	202	0				10.5	2023.07.21 02:30	0.003125
893	2023.07.21 02:30	4	12.5	11	10.75	2306	202	0				893	2023.07.21 02:35	4	12.375	10.6875	10.375	2798	202	0				10.5625	2023.07.21 02:35	0.003125
894	2023.07.21 02:35	4	12.625	11	10.75	2261	202	0				894	2023.07.21 02:40	4	12.375	10.625	10.3125	2762	202	0				10.5312	2023.07.21 02:40	0.003125
895	2023.07.21 02:40	4	12.75	11	10.75	2233	202	0				895	2023.07.21 02:45	4	12.4375	10.625	10.25	2754	202	0				10.5	2023.07.21 02:45	0.003125
896	2023.07.21 02:45	4	12.75	11.0625	10.6875	2225	202	0				896	2023.07.21 02:50	4	12.4375	10.625	10.25	2783	202	0				10.4688	2023.07.21 02:50	0.003125
897	2023.07.21 02:50	4	12.8125	11	10.625	2231	202	0				897	2023.07.21 02:55	4	12.375	10.625	10.3125	2890	202	0				10.4688	2023.07.21 02:55	0.00520833
898	2023.07.21 02:55	4	12.8125	11	10.625	2286	202	0				898	2023.07.21 03:00	4	12.3125	10.625	10.375	2916	202	0				10.5	2023.07.21 03:00	0.00833333
899	2023.07.21 03:00	4	12.75	10.9375	10.625	2305	202	0				899	2023.07.21 03:05	4	12.25	10.625	10.5	2934	202	0				10.5625	2023.07.21 03:05	0.0104167
900	2023.07.21 03:05	4	12.75	10.875	10.625	2354	202	0				900	2023.07.21 03:10	4	12.25	10.6875	10.5	3004	202	0				10.5625	2023.07.21 03:10	0.0125
901	2023.07.21 03:10	4	12.5625	10.875	10.625	2444	202	0				901	2023.07.21 03:15	4	12.1875	10.6875	10.5	2964	202	0				10.5625	2023.07.21 03:15	0.015625
902	2023.07.21 03:15	4	12.375	10.875	10.625	2433	202	0				902	2023.07.21 03:20	4	12.1875	10.6875	10.4375	2946	202	0				10.5312	2023.07.21 03:20	0.015625
903	2023.07.21 03:20	4	12.375	10.75	10.4375	2419	202	0				903	2023.07.21 03:25	4	12.125	10.625	10.375	2988	202	0				10.4062	2023.07.21 03:25	0.0125
904	2023.07.21 03:25	4	12.25	10.625	10.375	2467	202	0				904	2023.07.21 03:30	4	12.125	10.5625	10.25	3014	202	0				10.3125	2023.07.21 03:30	0.009375
905	2023.07.21 03:30	4	12.125	10.625	10.25	2480	202	0				905	2023.07.21 03:35	4	12.0625	10.5	10.25	2966	202	0				10.25	2023.07.21 03:35	0.00729167
906	2023.07.21 03:35	4	12.125	10.625	10.25	2411	202	0				906	2023.07.21 03:40	4	12.0625	10.5	10.125	2945	202	0				10.1875	2023.07.21 03:40	0.00833333
907	2023.07.21 03:40	4	12.25	10.5625	10.125	2371	202	0				907	2023.07.21 03:45	4	12.0625	10.375	10.0625	2949	202	0				10.0938	2023.07.21 03:45	0.00520833
908	2023.07.21 03:45	4	12.25	10.5	10.125	2412	202	0				908	2023.07.21 03:50	4	11.75	10.375	10	3075	202	0				10.0625	2023.07.21 03:50	0.00416667
909	2023.07.21 03:50	4	12.0625	10.375	10.0625	2549	202	0				909	2023.07.21 03:55	4	11.6875	10.25	10	3051	202	0				10.0312	2023.07.21 03:55	0.00416667
910	2023.07.21 03:55	4	11.8125	10.375	10.125	2530	202	0				910	2023.07.21 04:00	4	11.8125	10.25	10	2963	202	0				10.0625	2023.07.21 04:00	0.00416667
911	2023.07.21 04:00	4	11.875	10.375	10.125	2453	202	0				911	2023.07.21 04:05	4	11.75	10.25	10	2984	202	0				10.0625	2023.07.21 04:05	0.00416667
912	2023.07.21 04:05	4	11.875	10.375	10	2491	202	0				912	2023.07.21 04:10	4	11.8125	10.1875	9.875	2927	202	0				9.9375	2023.07.21 04:10	0.00208333
913	2023.07.21 04:10	4	11.875	10.25	9.9375	2419	202	0				913	2023.07.21 04:15	4	11.875	10.1875	9.9375	2890	202	0				9.9375	2023.07.21 04:15	0.00520833
914	2023.07.21 04:15	4	12	10.25	10	2403	202	0				914	2023.07.21 04:20	4	11.875	10.1875	9.9375	2883	202	0				9.96875	2023.07.21 04:20	0.00833333
915	2023.07.21 04:20	4	12	10.25	10	2390	202	0				915	2023.07.21 04:25	4	11.875	10.1875	9.9375	2872	202	0				9.96875	2023.07.21 04:25	0.009375
916	2023.07.21 04:25	4	12.0625	10.25	10	2365	202	0				916	2023.07.21 04:30	4	11.875	10.125	9.875	2842	202	0				9.9375	2023.07.21 04:30	0.00833333
917	2023.07.21 04:30	4	12.125	10.25	10	2339	202	0				917	2023.07.21 04:35	4	11.875	10.1875	9.875	2817	202	0				9.9375	2023.07.21 04:35	0.00833333
918	2023.07.21 04:35	4	12.125	10.25	10	2322	202	0				918	2023.07.21 04:40	4	11.875	10.125	9.8125	2809	202	0				9.90625	2023.07.21 04:40	0.00729167
919	2023.07.21 04:40	4	12.1875	10.25	9.875	2321	202	0				919	2023.07.21 04:45	4	11.875	10.125	9.75	2812	202	0				9.8125	2023.07.21 04:45	0.00416667
920	2023.07.21 04:45	4	12.1875	10.125	9.75	2372	202	0				920	2023.07.21 04:50	4	11.875	10	9.6875	2848	202	0				9.71875	2023.07.21 04:50	0.00520833
921	2023.07.21 04:50	4	12.125	10	9.6875	2411	202	0				921	2023.07.21 04:55	4	11.875	10	9.6875	2857	202	0				9.6875	2023.07.21 04:55	0.00520833
922	2023.07.21 04:55	4	12	10	9.75	2417	202	0				922	2023.07.21 05:00	4	11.875	10	9.75	2883	202	0				9.75	2023.07.21 05:00	0.003125
923	2023.07.21 05:00	4	11.9375	10	9.75	2426	202	0				923	2023.07.21 05:05	4	11.8125	10	9.75	2872	202	0				9.75	2023.07.21 05:05	0.003125
924	2023.07.21 05:05	4	11.875	10	9.75	2395	202	0				924	2023.07.21 05:10	4	11.875	10	9.75	2858	202	0				9.75	2023.07.21 05:10	0.003125
925	2023.07.21 05:10	4	11.875	10	9.8125	2376	202	0				925	2023.07.21 05:15	4	11.8125	10	9.8125	2839	202	0				9.8125	2023.07.21 05:15	0.003125
926	2023.07.21 05:15	4	11.9375	10.0625	9.875	2355	202	0				926	2023.07.21 05:20	4	11.8125	10.0625	9.8125	2815	202	0				9.84375	2023.07.21 05:20	0.00416667
927	2023.07.21 05:20	4	12	10.0625	9.875	2336	202	0				927	2023.07.21 05:25	4	11.8125	10.0625	9.75	2813	202	0				9.8125	2023.07.21 05:25	0.00520833
928	2023.07.21 05:25	4	12	10.0625	9.8125	2336	202	0				928	2023.07.21 05:30	4	11.8125	10	9.75	2808	202	0				9.78125	2023.07.21 05:30	0.00520833
929	2023.07.21 05:30	4	12	10.0625	9.75	2329	202	0				929	2023.07.21 05:35	4	11.8125	10	9.75	2807	202	0				9.75	2023.07.21 05:35	0.00416667
930	2023.07.21 05:35	4	12	10.0625	9.75	2321	202	0				930	2023.07.21 05:40	4	11.8125	10	9.75	2788	202	0				9.75	2023.07.21 05:40	0.00416667
931	2023.07.21 05:40	4	12	10.0625	9.75	2309	202	0				931	2023.07.21 05:45	4	11.8125	10	9.75	2786	202	0				9.75	2023.07.21 05:45	0.00625
932	2023.07.21 05:45	4	12	10.0625	9.75	2311	202	0				932	2023.07.21 05:50	4	11.8125	10	9.6875	2779	202	0				9.71875	2023.07.21 05:50	0.009375
933	2023.07.21 05:50	4	12	10	9.6875	2304	202	0				933	2023.07.21 05:55	4	11.75	9.9375	9.625	2773	202	0				9.65625	2023.07.21 05:55	0.0104167
934	2023.07.21 05:55	4	12	9.9375	9.625	2300	202	0				934	2023.07.21 06:00	4	11.75	9.9375	9.625	2786	202	0				9.625	2023.07.21 06:00	0.009375
935	2023.07.21 06:00	4	12	9.9375	9.625	2308	202	0				935	2023.07.21 06:05	4	11.75	9.9375	9.625	2782	202	0				9.625	2023.07.21 06:05	0.009375
936	2023.07.21 06:05	4	12	9.9375	9.625	2320	202	0				936	2023.07.21 06:10	4	11.75	9.875	9.625	2789	202	0				9.625	2023.07.21 06:10	0.009375
937	2023.07.21 06:10	4	12	9.875	9.625	2331	202	0				937	2023.07.21 06:15	4	11.75	9.875	9.5	2808	202	0				9.5625	2023.07.21 06:15	0.00729167
938	2023.07.21 06:15	4	11.9375	9.875	9.5	2389	202	0				938	2023.07.21 06:20	4	11.75	9.75	9.375	2835	202	0				9.4375	2023.07.21 06:20	0.00520833
939	2023.07.21 06:20	4	11.8125	9.6875	9.375	2428	202	0				939	2023.07.21 06:25	4	11.6875	9.6875	9.3125	2844	202	0				9.34375	2023.07.21 06:25	0.00729167
940	2023.07.21 06:25	4	11.75	9.625	9.3125	2388	202	0				940	2023.07.21 06:30	4	11.6875	9.6875	9.375	2850	202	0				9.34375	2023.07.21 06:30	0.00729167
941	2023.07.21 06:30	4	11.75	9.625	9.375	2371	202	0				941	2023.07.21 06:35	4	11.625	9.6875	9.375	2864	202	0				9.375	2023.07.21 06:35	0.00625
942	2023.07.21 06:35	4	11.75	9.6875	9.375	2363	202	0				942	2023.07.21 06:40	4	11.625	9.6875	9.375	2867	202	0				9.375	2023.07.21 06:40	0.00625
943	2023.07.21 06:40	4	11.75	9.75	9.375	2341	202	0				943	2023.07.21 06:45	4	11.625	9.75	9.4375	2851	202	0				9.40625	2023.07.21 06:45	0.00625
944	2023.07.21 06:45	4	11.75	9.75	9.5	2316	202	0				944	2023.07.21 06:50	4	11.625	9.8125	9.5	2849	202	0				9.5	2023.07.21 06:50	0.00625
945	2023.07.21 06:50	4	11.8125	9.8125	9.625	2305	202	0				945	2023.07.21 06:55	4	11.625	9.875	9.5	2845	202	0				9.5625	2023.07.21 06:55	0.00833333
946	2023.07.21 06:55	4	11.8125	9.8125	9.5	2311	202	0				946	2023.07.21 07:00	4	11.625	9.875	9.5	2835	202	0				9.5	2023.07.21 07:00	0.009375
947	2023.07.21 07:00	4	11.8125	9.75	9.4375	2302	202	0				947	2023.07.21 07:05	4	11.625	9.8125	9.375	2835	202	0				9.40625	2023.07.21 07:05	0.00833333
948	2023.07.21 07:05	4	11.875	9.75	9.375	2290	202	0				948	2023.07.21 07:10	4	11.625	9.8125	9.375	2827	202	0				9.375	2023.07.21 07:10	0.00833333
949	2023.07.21 07:10	4	11.875	9.8125	9.375	2282	202	0				949	2023.07.21 07:15	4	11.625	9.875	9.5	2826	202	0				9.4375	2023.07.21 07:15	0.00833333
950	2023.07.21 07:15	4	11.875	9.75	9.375	2292	202	0				950	2023.07.21 07:20	4	11.625	9.875	9.5	2819	202	0				9.4375	2023.07.21 07:20	0.00833333
951	2023.07.21 07:20	4	11.875	9.75	9.25	2284	202	0				951	2023.07.21 07:25	4	11.625	9.875	9.375	2810	202	0				9.3125	2023.07.21 07:25	0.00833333
952	2023.07.21 07:25	4	11.875	9.6875	9.1875	2269	202	0				952	2023.07.21 07:30	4	11.625	9.8125	9.25	2800	202	0				9.21875	2023.07.21 07:30	0.00833333
953	2023.07.21 07:30	4	11.875	9.6875	9.125	2262	202	0				953	2023.07.21 07:35	4	11.625	9.75	9.25	2799	202	0				9.1875	2023.07.21 07:35	0.00833333
954	2023.07.21 07:35	4	11.875	9.6875	9.25	2257	202	0				954	2023.07.21 07:40	4	11.625	9.75	9.375	2809	202	0				9.3125	2023.07.21 07:40	0.0125
955	2023.07.21 07:40	4	11.875	9.75	9.4375	2259	202	0				955	2023.07.21 07:45	4	11.625	9.875	9.375	2804	202	0				9.40625	2023.07.21 07:45	0.0208333
956	2023.07.21 07:45	4	11.875	9.75	9.375	2252	202	0				956	2023.07.21 07:50	4	11.625	9.875	9.5	2786	202	0				9.4375	2023.07.21 07:50	0.021875
957	2023.07.21 07:50	4	11.875	9.75	9.25	2229	202	0				957	2023.07.21 07:55	4	11.625	10	9.5625	2777	202	0				9.40625	2023.07.21 07:55	0.021875
958	2023.07.21 07:55	4	11.875	9.75	9.375	2218	202	0				958	2023.07.21 08:00	4	11.625	10.0625	9.5	2761	202	0				9.4375	2023.07.21 08:00	0.021875
959	2023.07.21 08:00	4	11.875	9.75	9.375	2202	202	0				959	2023.07.21 08:05	4	11.625	10	9.25	2743	202	0				9.3125	2023.07.21 08:05	0.01875
960	2023.07.21 08:05	4	11.875	9.75	9.125	2190	202	0				960	2023.07.21 08:10	4	11.625	9.75	9	2731	202	0				9.0625	2023.07.21 08:10	0.0104167
961	2023.07.21 08:10	4	11.875	9.5625	8.75	2186	202	0				961	2023.07.21 08:15	4	11.625	9.625	8.875	2724	202	0				8.8125	2023.07.21 08:15	0.00625
962	2023.07.21 08:15	4	11.875	9.375	8.6875	2181	202	0				962	2023.07.21 08:20	4	11.625	9.5625	8.875	2715	202	0				8.78125	2023.07.21 08:20	0.009375
963	2023.07.21 08:20	4	11.875	9.375	8.6875	2170	202	0				963	2023.07.21 08:25	4	11.625	9.5625	8.875	2724	202	0				8.78125	2023.07.21 08:25	0.0166667
964	2023.07.21 08:25	4	11.875	9.375	8.75	2165	202	0				964	2023.07.21 08:30	4	11.625	9.5	8.875	2704	202	0				8.8125	2023.07.21 08:30	0.0229167
965	2023.07.21 08:30	4	11.875	9.375	8.6875	2157	202	0				965	2023.07.21 08:35	4	11.625	9.5	8.8125	2706	202	0				8.75	2023.07.21 08:35	0.03125
966	2023.07.21 08:35	4	11.875	9.25	8.625	2157	202	0				966	2023.07.21 08:40	4	11.625	9.5	8.875	2710	202	0				8.75	2023.07.21 08:40	0.0364583
967	2023.07.21 08:40	4	11.875	9.3125	8.75	2164	202	0				967	2023.07.21 08:45	4	11.625	9.625	9.125	2715	202	0				8.9375	2023.07.21 08:45	0.0333333
968	2023.07.21 08:45	4	11.875	9.375	8.8125	2196	202	0				968	2023.07.21 08:50	4	11.5625	9.75	9.25	2735	202	0				9.03125	2023.07.21 08:50	0.0302083
969	2023.07.21 08:50	4	11.8125	9.375	9	2207	202	0				969	2023.07.21 08:55	4	11.5625	9.9375	9.5	2747	202	0				9.25	2023.07.21 08:55	0.025
970	2023.07.21 08:55	4	11.8125	9.5	9.125	2209	202	0				970	2023.07.21 09:00	4	11.5625	10.1875	9.75	2772	202	0				9.4375	2023.07.21 09:00	0.01875
971	2023.07.21 09:00	4	11.75	9.625	9.375	2210	202	0				971	2023.07.21 09:05	4	11.5	10.4375	10	2778	202	0				9.6875	2023.07.21 09:05	0.0135417
972	2023.07.21 09:05	4	11.75	9.75	9.5	2198	202	0				972	2023.07.21 09:10	4	11.5	10.625	10.1875	2772	202	0				9.84375	2023.07.21 09:10	0.0135417
973	2023.07.21 09:10	4	11.75	9.875	9.625	2191	202	0				973	2023.07.21 09:15	4	11.5625	10.8125	10.25	2766	202	0				9.9375	2023.07.21 09:15	0.0145833
974	2023.07.21 09:15	4	11.75	9.9375	9.5625	2180	202	0				974	2023.07.21 09:20	4	11.5625	10.875	10.25	2755	202	0				9.90625	2023.07.21 09:20	0.0166667
975	2023.07.21 09:20	4	11.75	9.9375	9.625	2172	202	0				975	2023.07.21 09:25	4	11.5625	11	10.375	2746	202	0				10	2023.07.21 09:25	0.015625
976	2023.07.21 09:25	4	11.75	10	9.625	2166	202	0				976	2023.07.21 09:30	4	11.625	11.125	10.375	2741	202	0				10	2023.07.21 09:30	0.0166667
977	2023.07.21 09:30	4	11.75	10.125	9.8125	2152	202	0				977	2023.07.21 09:35	4	11.625	11.125	10.375	2731	202	0				10.0938	2023.07.21 09:35	0.0208333
978	2023.07.21 09:35	4	11.75	10.25	10	2138	202	0				978	2023.07.21 09:40	4	11.625	11.1875	10.5	2720	202	0				10.25	2023.07.21 09:40	0.0229167
979	2023.07.21 09:40	4	11.75	10.375	10.25	2125	202	0				979	2023.07.21 09:45	4	11.625	11.25	10.4375	2712	202	0				10.3438	2023.07.21 09:45	0.021875
980	2023.07.21 09:45	4	11.75	10.5	10.3125	2115	202	0				980	2023.07.21 09:50	4	11.625	11.25	10.5	2706	202	0				10.4062	2023.07.21 09:50	0.021875
981	2023.07.21 09:50	4	11.8125	10.625	10.375	2105	202	0				981	2023.07.21 09:55	4	11.6875	11.25	10.5625	2698	202	0				10.4688	2023.07.21 09:55	0.021875
982	2023.07.21 09:55	4	11.8125	10.625	10.375	2094	202	0				982	2023.07.21 10:00	4	11.75	11.3125	10.625	2671	202	0				10.5	2023.07.21 10:00	0.0291667
983	2023.07.21 10:00	4	11.8125	10.75	10.5625	2084	202	0				983	2023.07.21 10:05	4	11.75	11.5	10.875	2665	202	0				10.7188	2023.07.21 10:05	0.025
984	2023.07.21 10:05	4	11.8125	10.875	10.75	2073	202	0				984	2023.07.21 10:10	4	11.75	11.8125	11.125	2659	202	0				10.9375	2023.07.21 10:10	0.0177083
985	2023.07.21 10:10	4	11.875	11	10.875	2064	202	0				985	2023.07.21 10:15	4	11.75	11.875	11.125	2649	202	0				11	2023.07.21 10:15	0.015625
986	2023.07.21 10:15	4	11.875	11.0625	10.875	2057	202	0				986	2023.07.21 10:20	4	11.8125	12	11.25	2634	202	0				11.0625	2023.07.21 10:20	0.0135417
987	2023.07.21 10:20	4	11.875	11.1875	11	2048	202	0				987	2023.07.21 10:25	4	11.8125	12.125	11.25	2628	202	0				11.125	2023.07.21 10:25	0.0114583
988	2023.07.21 10:25	4	11.875	11.25	11.125	2039	202	0				988	2023.07.21 10:30	4	11.875	12.25	11.625	2617	202	0				11.375	2023.07.21 10:30	0.0104167
989	2023.07.21 10:30	4	11.875	11.375	11.1875	2031	202	0				989	2023.07.21 10:35	4	11.875	12.5625	11.75	2610	202	0				11.4688	2023.07.21 10:35	0.0104167
990	2023.07.21 10:35	4	11.875	11.5	11.25	2023	202	0				990	2023.07.21 10:40	4	11.875	12.4375	11.375	2600	202	0				11.3125	2023.07.21 10:40	0.009375
991	2023.07.21 10:40	4	11.9375	11.5	11.125	2016	202	0				991	2023.07.21 10:45	4	11.9375	12.25	11.3125	2595	202	0				11.2188	2023.07.21 10:45	0.0166667
992	2023.07.21 10:45	4	12	11.4375	11.0625	2009	202	0				992	2023.07.21 10:50	4	12	12.1875	11.25	2588	202	0				11.1562	2023.07.21 10:50	0.01875
993	2023.07.21 10:50	4	12	11.375	11	2001	202	0				993	2023.07.21 10:55	4	12	12.1875	11.3125	2582	202	0				11.1562	2023.07.21 10:55	0.0270833
994	2023.07.21 10:55	4	12	11.375	11	1994	202	0				994	2023.07.21 11:00	4	12	12.25	11.4375	2576	202	0				11.2188	2023.07.21 11:00	0.0354167
995	2023.07.21 11:00	4	12	11.4375	11.125	1987	202	0				995	2023.07.21 11:05	4	12	12.375	11.5	2573	202	0				11.3125	2023.07.21 11:05	0.0333333
996	2023.07.21 11:05	4	12	11.5	11.25	1980	202	0				996	2023.07.21 11:10	4	12.0625	12.5	11.625	2570	202	0				11.4375	2023.07.21 11:10	0.0375
997	2023.07.21 11:10	4	12.0625	11.625	11.4375	1975	202	0				997	2023.07.21 11:15	4	12.0625	12.75	11.875	2572	202	0				11.6562	2023.07.21 11:15	0.0302083
998	2023.07.21 11:15	4	12.0625	11.6875	11.4375	1968	202	0				998	2023.07.21 11:20	4	12.125	12.75	12	2559	202	0				11.7188	2023.07.21 11:20	0.034375
999	2023.07.21 11:20	4	12.0625	11.75	11.4375	1962	202	0				999	2023.07.21 11:25	4	12.125	13.125	12.5	2554	202	0				11.9688	2023.07.21 11:25	0.0260417
1000	2023.07.21 11:25	4	12.125	11.875	11.375	1956	202	0				1000	2023.07.21 11:30	4	12.125	13.875	13.1875	2549	202	0				12.2812	2023.07.21 11:30	0.015625
1001	2023.07.21 11:30	4	12.125	11.9375	11.375	1950	202	0				1001	2023.07.21 11:35	4	12.1875	14.3125	13.25	2559	202	0				12.3125	2023.07.21 11:35	0.01875
1002	2023.07.21 11:35	4	12.125	12	11.5	1945	202	0				1002	2023.07.21 11:40	4	12.25	14.5	13.625	2549	202	0				12.5625	2023.07.21 11:40	0.0135417
1003	2023.07.21 11:40	4	12.125	12	11.375	1939	202	0				1003	2023.07.21 11:45	4	12.25	14.875	13.75	2538	202	0				12.5625	2023.07.21 11:45	0.0135417
1004	2023.07.21 11:45	4	12.125	12.0625	11.5	1933	202	0				1004	2023.07.21 11:50	4	12.3125	15.375	14	2538	202	0				12.75	2023.07.21 11:50	0.0125
1005	2023.07.21 11:50	4	12.1875	12.125	11.4375	1928	202	0				1005	2023.07.21 11:55	4	12.375	15.4375	13.875	2527	202	0				12.6562	2023.07.21 11:55	0.0208333
1006	2023.07.21 11:55	4	12.25	12.125	11.375	1923	202	0				1006	2023.07.21 12:00	4	12.375	15.6875	14.125	2524	202	0				12.75	2023.07.21 12:00	0.03125
1007	2023.07.21 12:00	4	12.25	12.125	11.375	1917	202	0				1007	2023.07.21 12:05	4	12.4375	16.0625	14.375	2521	202	0				12.875	2023.07.21 12:05	0.0302083
1008	2023.07.21 12:05	4	12.25	12.25	11.625	1912	202	0				1008	2023.07.21 12:10	4	12.5	16.25	14.3125	2514	202	0				12.9688	2023.07.21 12:10	0.034375
1009	2023.07.21 12:10	4	12.25	12.25	11.4375	1907	202	0				1009	2023.07.21 12:15	4	12.5625	16.1875	14.3125	2508	202	0				12.875	2023.07.21 12:15	0.0427083
1010	2023.07.21 12:15	4	12.25	12.375	11.625	1902	202	0				1010	2023.07.21 12:20	4	12.625	16.375	14.4375	2510	202	0				13.0312	2023.07.21 12:20	0.040625
1011	2023.07.21 12:20	4	12.3125	12.375	11.6875	1897	202	0				1011	2023.07.21 12:25	4	12.6875	16.625	14.875	2503	202	0				13.2812	2023.07.21 12:25	0.0322917
1012	2023.07.21 12:25	4	12.375	12.625	12	1893	202	0				1012	2023.07.21 12:30	4	12.75	16.875	15.375	2502	202	0				13.6875	2023.07.21 12:30	0.01875
1013	2023.07.21 12:30	4	12.375	12.8125	12.1875	1888	202	0				1013	2023.07.21 12:35	4	12.8125	17.25	15.375	2494	202	0				13.7812	2023.07.21 12:35	0.015625
1014	2023.07.21 12:35	4	12.375	12.9375	12.25	1884	202	0				1014	2023.07.21 12:40	4	12.875	17.5	15.5625	2490	202	0				13.9062	2023.07.21 12:40	0.0166667
1015	2023.07.21 12:40	4	12.375	13.0625	12.4375	1879	202	0				1015	2023.07.21 12:45	4	12.9375	17.625	15.875	2485	202	0				14.1562	2023.07.21 12:45	0.01875
1016	2023.07.21 12:45	4	12.4375	13.25	12.75	1875	202	0				1016	2023.07.21 12:50	4	13	17.875	15.75	2479	202	0				14.25	2023.07.21 12:50	0.0208333
1017	2023.07.21 12:50	4	12.5	13.375	12.625	1871	202	0				1017	2023.07.21 12:55	4	13.0625	17.8125	15.625	2474	202	0				14.125	2023.07.21 12:55	0.0291667
1018	2023.07.21 12:55	4	12.5	13.375	12.5625	1867	202	0				1018	2023.07.21 13:00	4	13.125	17.75	15.5625	2460	202	0				14.0625	2023.07.21 13:00	0.0541667
1019	2023.07.21 13:00	4	12.5	13.25	12.125	1863	202	0				1019	2023.07.21 13:05	4	13.25	18	15.875	2458	202	0				14	2023.07.21 13:05	0.065625
1020	2023.07.21 13:05	4	12.5625	13.375	12.6875	1859	202	0				1020	2023.07.21 13:10	4	13.25	18	16.125	2454	202	0				14.4062	2023.07.21 13:10	0.0520833
1021	2023.07.21 13:10	4	12.625	13.625	12.875	1855	202	0				1021	2023.07.21 13:15	4	13.375	18.125	16.25	2452	202	0				14.5625	2023.07.21 13:15	0.046875
1022	2023.07.21 13:15	4	12.625	13.625	12.625	1851	202	0				1022	2023.07.21 13:20	4	13.375	18.25	16.625	2450	202	0				14.625	2023.07.21 13:20	0.053125
1023	2023.07.21 13:20	4	12.6875	13.75	12.875	1847	202	0				1023	2023.07.21 13:25	4	13.5	18.125	16.875	2447	202	0				14.875	2023.07.21 13:25	0.0458333
1024	2023.07.21 13:25	4	12.75	14	13.5	1844	202	0				1024	2023.07.21 13:30	4	13.5	19	17.75	2442	202	0				15.625	2023.07.21 13:30	0.0208333
1025	2023.07.21 13:30	4	12.75	14.25	13.6875	1840	202	0				1025	2023.07.21 13:35	4	13.625	19.5625	18.25	2441	202	0				15.9688	2023.07.21 13:35	0.021875
1026	2023.07.21 13:35	4	12.75	14.5	13.75	1837	202	0				1026	2023.07.21 13:40	4	13.6875	19.1875	17.8125	2436	202	0				15.7812	2023.07.21 13:40	0.021875
1027	2023.07.21 13:40	4	12.8125	14.75	14	1834	202	0				1027	2023.07.21 13:45	4	13.75	19.625	17.9375	2440	202	0				15.9688	2023.07.21 13:45	0.025
1028	2023.07.21 13:45	4	12.875	15	14	1831	202	0				1028	2023.07.21 13:50	4	13.875	19.875	18.4375	2439	202	0				16.2188	2023.07.21 13:50	0.0270833
1029	2023.07.21 13:50	4	12.875	15.125	14.125	1827	202	0				1029	2023.07.21 13:55	4	13.875	19.875	18.375	2440	202	0				16.25	2023.07.21 13:55	0.0270833
1030	2023.07.21 13:55	4	13	15.125	13.875	1824	202	0				1030	2023.07.21 14:00	4	14	20.0625	18.5	2438	202	0				16.1875	2023.07.21 14:00	0.0354167
1031	2023.07.21 14:00	4	13	15.125	14.125	1821	202	0				1031	2023.07.21 14:05	4	14.125	20.0625	18.75	2435	202	0				16.4375	2023.07.21 14:05	0.046875
1032	2023.07.21 14:05	4	13.0625	15.125	13.75	1817	202	0				1032	2023.07.21 14:10	4	14.1875	19.8125	19	2438	202	0				16.375	2023.07.21 14:10	0.0625
1033	2023.07.21 14:10	4	13.125	15.0625	13.75	1814	202	0				1033	2023.07.21 14:15	4	14.25	20.25	19.6875	2434	202	0				16.7188	2023.07.21 14:15	0.053125
1034	2023.07.21 14:15	4	13.1875	15.25	14	1811	202	0				1034	2023.07.21 14:20	4	14.375	20.5	20	2435	202	0				17	2023.07.21 14:20	0.0645833
1035	2023.07.21 14:20	4	13.25	15.1875	13.625	1808	202	0				1035	2023.07.21 14:25	4	14.375	20.5625	20.25	2431	202	0				16.9375	2023.07.21 14:25	0.06875
1036	2023.07.21 14:25	4	13.25	15.125	13.875	1805	202	0				1036	2023.07.21 14:30	4	14.5	20.8125	20.625	2425	202	0				17.25	2023.07.21 14:30	0.0604167
1037	2023.07.21 14:30	4	13.375	15.5	14.5	1803	202	0				1037	2023.07.21 14:35	4	14.5625	21.125	21.0625	2426	202	0				17.7812	2023.07.21 14:35	0.0520833
1038	2023.07.21 14:35	4	13.375	15.9375	15.125	1800	202	0				1038	2023.07.21 14:40	4	14.625	21.375	21.375	2441	202	0				18.25	2023.07.21 14:40	0.0364583
1039	2023.07.21 14:40	4	13.4375	16.25	15.25	1797	202	0				1039	2023.07.21 14:45	4	14.75	21.25	21.375	2422	202	0				18.3125	2023.07.21 14:45	0.040625
1040	2023.07.21 14:45	4	13.5	16.5625	15.5625	1795	202	0				1040	2023.07.21 14:50	4	14.875	21.875	22.1875	2429	202	0				18.875	2023.07.21 14:50	0.040625
1041	2023.07.21 14:50	4	13.5	16.625	15.375	1792	202	0				1041	2023.07.21 14:55	4	14.875	22.3125	22.625	2426	202	0				19	2023.07.21 14:55	0.0520833
1042	2023.07.21 14:55	4	13.625	16.625	15.25	1789	202	0				1042	2023.07.21 15:00	4	15	22.75	22.875	2421	202	0				19.0625	2023.07.21 15:00	0.06875
1043	2023.07.21 15:00	4	13.625	17	15.8125	1787	202	0				1043	2023.07.21 15:05	4	15.125	22.625	22.875	2420	202	0				19.3438	2023.07.21 15:05	0.107292
1044	2023.07.21 15:05	4	13.75	17.0625	15.75	1784	202	0				1044	2023.07.21 15:10	4	15.1875	22.75	22.9375	2418	202	0				19.3438	2023.07.21 15:10	0.142708
1045	2023.07.21 15:10	4	13.8125	17.25	15.9375	1782	202	0				1045	2023.07.21 15:15	4	15.25	22.75	23.125	2415	202	0				19.5312	2023.07.21 15:15	0.152083
1046	2023.07.21 15:15	4	13.875	17.4375	16.5	1779	202	0				1046	2023.07.21 15:20	4	15.375	23.25	23.6875	2413	202	0				20.0938	2023.07.21 15:20	0.160417
1047	2023.07.21 15:20	4	13.9375	17.875	17.25	1777	202	0				1047	2023.07.21 15:25	4	15.4375	23.375	23.875	2410	202	0				20.5625	2023.07.21 15:25	0.228125
1048	2023.07.21 15:25	4	14	18.4375	18	1776	202	0				1048	2023.07.21 15:30	4	15.5	23.5625	24.25	2406	202	0				21.125	2023.07.21 15:30	0.25625
1049	2023.07.21 15:30	4	14.0625	19	18.875	1774	202	0				1049	2023.07.21 15:35	4	15.625	24.625	26.25	2408	202	0				22.5625	2023.07.21 15:35	0.208333
1050	2023.07.21 15:35	4	14.125	20	20.625	1773	202	0				1050	2023.07.21 15:40	4	15.75	25.625	26.625	2406	202	0				23.625	2023.07.21 15:40	0.172917
1051	2023.07.21 15:40	4	14.25	21.125	21.375	1773	202	0				1051	2023.07.21 15:45	4	15.875	25.875	26.8125	2404	202	0				24.0938	2023.07.21 15:45	0.157292
1052	2023.07.21 15:45	4	14.375	21.125	21	1770	202	0				1052	2023.07.21 15:50	4	16	27.375	28.8125	2403	202	0				24.9062	2023.07.21 15:50	0.130208
1053	2023.07.21 15:50	4	14.4375	22.125	24.5	1770	202	0				1053	2023.07.21 15:55	4	16.125	28.875	30.3125	2408	202	0				27.4062	2023.07.21 15:55	0.0979167
1054	2023.07.21 15:55	4	14.5625	23.5	27.125	1770	202	0				1054	2023.07.21 16:00	4	16.3125	29.875	30.5	2406	202	0				28.8125	2023.07.21 16:00	0.1375
1055	2023.07.21 16:00	4	14.6875	23.875	26.625	1768	202	0				1055	2023.07.21 16:05	4	16.5	30.375	30.5	2399	202	0				28.5625	2023.07.21 16:05	0.154167
1056	2023.07.21 16:05	4	14.875	23.625	25.375	1766	202	0				1056	2023.07.21 16:10	4	16.625	31	30.6875	2399	202	0				28.0312	2023.07.21 16:10	0.147917
1057	2023.07.21 16:10	4	15	23.875	26	1764	202	0				1057	2023.07.21 16:15	4	16.875	31.125	30.25	2396	202	0				28.125	2023.07.21 16:15	0.147917
1058	2023.07.21 16:15	4	15.1875	23.75	25	1762	202	0				1058	2023.07.21 16:20	4	17	30.125	28.25	2395	202	0				26.625	2023.07.21 16:20	0.109375
1059	2023.07.21 16:20	4	15.375	23.25	23.9375	1759	202	0				1059	2023.07.21 16:25	4	17.125	29.875	27.8125	2394	202	0				25.875	2023.07.21 16:25	0.102083
1060	2023.07.21 16:25	4	15.5625	23.125	23.25	1756	202	0				1060	2023.07.21 16:30	4	17.25	28.75	26.125	2391	202	0				24.6875	2023.07.21 16:30	0.0677083
1061	2023.07.21 16:30	4	15.75	22.1875	21.625	1753	202	0				1061	2023.07.21 16:35	4	17.375	28.375	26.25	2389	202	0				23.9375	2023.07.21 16:35	0.0427083
1062	2023.07.21 16:35	4	15.875	21.875	21.875	1750	202	0				1062	2023.07.21 16:40	4	17.4375	27.875	25.5	2382	202	0				23.6875	2023.07.21 16:40	0.0364583
1063	2023.07.21 16:40	4	16	21.8125	21.625	1747	202	0				1063	2023.07.21 16:45	4	17.5	27.75	25.875	2380	202	0				23.75	2023.07.21 16:45	0.0364583
1064	2023.07.21 16:45	4	16.125	21.625	21.5	1744	202	0				1064	2023.07.21 16:50	4	17.5	27.375	25.1875	2380	202	0				23.3438	2023.07.21 16:50	0.0333333
1065	2023.07.21 16:50	4	16.25	21.125	20.5	1741	202	0				1065	2023.07.21 16:55	4	17.5625	27.25	25.125	2374	202	0				22.8125	2023.07.21 16:55	0.0333333
1066	2023.07.21 16:55	4	16.375	20.625	19.75	1739	202	0				1066	2023.07.21 17:00	4	17.625	27.375	25.5625	2366	202	0				22.6562	2023.07.21 17:00	0.0364583
1067	2023.07.21 17:00	4	16.375	20.5	20.125	1736	202	0				1067	2023.07.21 17:05	4	17.625	27.375	25.5625	2366	202	0				22.8438	2023.07.21 17:05	0.0458333
1068	2023.07.21 17:05	4	16.5	20.625	20.5	1734	202	0				1068	2023.07.21 17:10	4	17.625	28.125	26.8125	2357	202	0				23.6562	2023.07.21 17:10	0.0385417
1069	2023.07.21 17:10	4	16.5	20.875	20.875	1732	202	0				1069	2023.07.21 17:15	4	17.625	27.625	25.75	2352	202	0				23.3125	2023.07.21 17:15	0.0385417
1070	2023.07.21 17:15	4	16.5625	20.625	20.5	1730	202	0				1070	2023.07.21 17:20	4	17.625	27.4375	25.625	2347	202	0				23.0625	2023.07.21 17:20	0.0489583
1071	2023.07.21 17:20	4	16.625	20.5	20.4375	1728	202	0				1071	2023.07.21 17:25	4	17.6875	27.625	25.875	2346	202	0				23.1562	2023.07.21 17:25	0.08125
1072	2023.07.21 17:25	4	16.625	20.625	20.625	1726	202	0				1072	2023.07.21 17:30	4	17.6875	28.25	26.875	2350	202	0				23.75	2023.07.21 17:30	0.0979167
1073	2023.07.21 17:30	4	16.6875	20.9375	21.125	1725	202	0				1073	2023.07.21 17:35	4	17.75	28.5625	27.3125	2355	202	0				24.2188	2023.07.21 17:35	0.0979167
1074	2023.07.21 17:35	4	16.75	20.75	20.5	1723	202	0				1074	2023.07.21 17:40	4	17.75	28.25	26.375	2348	202	0				23.4375	2023.07.21 17:40	0.0979167
1075	2023.07.21 17:40	4	16.75	21	20.75	1721	202	0				1075	2023.07.21 17:45	4	17.75	28	26.875	2341	202	0				23.8125	2023.07.21 17:45	0.114583
1076	2023.07.21 17:45	4	16.75	21.1875	21.4375	1720	202	0				1076	2023.07.21 17:50	4	17.8125	28.1875	27.625	2335	202	0				24.5312	2023.07.21 17:50	0.15
1077	2023.07.21 17:50	4	16.875	21.875	22.3125	1719	202	0				1077	2023.07.21 17:55	4	17.875	28.625	28.875	2334	202	0				25.5938	2023.07.21 17:55	0.177083
1078	2023.07.21 17:55	4	16.875	22.375	23.625	1719	202	0				1078	2023.07.21 18:00	4	17.875	29.5	29.125	2330	202	0				26.375	2023.07.21 18:00	0.204167
1079	2023.07.21 18:00	4	16.875	22.625	23.5	1717	202	0				1079	2023.07.21 18:05	4	17.875	28.8125	26.8125	2325	202	0				25.1562	2023.07.21 18:05	0.176042
1080	2023.07.21 18:05	4	17	22.125	22.0625	1715	202	0				1080	2023.07.21 18:10	4	17.875	28.125	25.625	2326	202	0				23.8438	2023.07.21 18:10	0.144792
1081	2023.07.21 18:10	4	17	21.375	21.125	1712	202	0				1081	2023.07.21 18:15	4	17.875	27.3125	24.75	2323	202	0				22.9375	2023.07.21 18:15	0.135417
1082	2023.07.21 18:15	4	17.125	21.0625	20.625	1710	202	0				1082	2023.07.21 18:20	4	17.9375	26.0625	23.125	2321	202	0				21.875	2023.07.21 18:20	0.10625
1083	2023.07.21 18:20	4	17.125	20.5	19.625	1707	202	0				1083	2023.07.21 18:25	4	17.9375	25.375	22.5	2316	202	0				21.0625	2023.07.21 18:25	0.0791667
1084	2023.07.21 18:25	4	17.125	20	19	1705	202	0				1084	2023.07.21 18:30	4	17.9375	24.375	21.5	2311	202	0				20.25	2023.07.21 18:30	0.0520833
1085	2023.07.21 18:30	4	17.1875	19.625	18.5	1703	202	0				1085	2023.07.21 18:35	4	17.875	23.875	21.25	2308	202	0				19.875	2023.07.21 18:35	0.0395833
1086	2023.07.21 18:35	4	17.1875	19.125	17.875	1701	202	0				1086	2023.07.21 18:40	4	17.875	23.5	21.125	2305	202	0				19.5	2023.07.21 18:40	0.0270833
1087	2023.07.21 18:40	4	17.1875	18.5	17	1699	202	0				1087	2023.07.21 18:45	4	17.8125	23.125	20.75	2303	202	0				18.875	2023.07.21 18:45	0.0552083
1088	2023.07.21 18:45	4	17.1875	18.0625	16.5	1697	202	0				1088	2023.07.21 18:50	4	17.75	23	20.875	2300	202	0				18.6875	2023.07.21 18:50	0.078125
1089	2023.07.21 18:50	4	17.1875	17.75	16.375	1695	202	0				1089	2023.07.21 18:55	4	17.75	22.8125	21.125	2299	202	0				18.75	2023.07.21 18:55	0.08125
1090	2023.07.21 18:55	4	17.125	18.125	17.375	1693	202	0				1090	2023.07.21 19:00	4	17.6875	22.375	20.9375	2294	202	0				19.1562	2023.07.21 19:00	0.0677083
1091	2023.07.21 19:00	4	17.125	18.25	17.625	1692	202	0				1091	2023.07.21 19:05	4	17.625	21.9375	21.125	2293	202	0				19.375	2023.07.21 19:05	0.0604167
1092	2023.07.21 19:05	4	17.125	18.125	17.5	1690	202	0				1092	2023.07.21 19:10	4	17.625	21.75	21.25	2289	202	0				19.375	2023.07.21 19:10	0.0604167
1093	2023.07.21 19:10	4	17.0625	18.125	17.8125	1689	202	0				1093	2023.07.21 19:15	4	17.5	22.375	22.875	2287	202	0				20.3438	2023.07.21 19:15	0.0760417
1094	2023.07.21 19:15	4	17	18.25	18.0625	1687	202	0				1094	2023.07.21 19:20	4	17.5	22.1875	24	2286	202	0				21.0312	2023.07.21 19:20	0.0979167
1095	2023.07.21 19:20	4	17	18.25	18.25	1686	202	0				1095	2023.07.21 19:25	4	17.375	22.25	24.125	2284	202	0				21.1875	2023.07.21 19:25	0.122917
1096	2023.07.21 19:25	4	17	18.25	18.625	1684	202	0				1096	2023.07.21 19:30	4	17.375	21.875	23	2276	202	0				20.8125	2023.07.21 19:30	0.133333
1097	2023.07.21 19:30	4	17	18.25	18.5625	1683	202	0				1097	2023.07.21 19:35	4	17.25	21.625	22.1875	2271	202	0				20.375	2023.07.21 19:35	0.132292
1098	2023.07.21 19:35	4	16.9375	18.1875	18.5	1682	202	0				1098	2023.07.21 19:40	4	17.25	20.875	20.875	2269	202	0				19.6875	2023.07.21 19:40	0.11875
1099	2023.07.21 19:40	4	16.875	17.9375	17.75	1680	202	0				1099	2023.07.21 19:45	4	17.1875	20.25	20.0625	2266	202	0				18.9062	2023.07.21 19:45	0.105208
1100	2023.07.21 19:45	4	16.875	17.6875	17.375	1678	202	0				1100	2023.07.21 19:50	4	17.125	19.625	19.125	2264	202	0				18.25	2023.07.21 19:50	0.0833333
1101	2023.07.21 19:50	4	16.875	17.375	16.875	1677	202	0				1101	2023.07.21 19:55	4	17.0625	18.9375	18.125	2262	202	0				17.5	2023.07.21 19:55	0.0583333
1102	2023.07.21 19:55	4	16.8125	17.0625	16.375	1676	202	0				1102	2023.07.21 20:00	4	17	18.25	17.25	2261	202	0				16.8125	2023.07.21 20:00	0.0354167
1103	2023.07.21 20:00	4	16.75	16.75	16.0625	1674	202	0				1103	2023.07.21 20:05	4	16.9375	17.6875	16.75	2264	202	0				16.4062	2023.07.21 20:05	0.0270833
1104	2023.07.21 20:05	4	16.75	16.5	15.75	1673	202	0				1104	2023.07.21 20:10	4	16.875	17.5	16.5	2262	202	0				16.125	2023.07.21 20:10	0.034375
1105	2023.07.21 20:10	4	16.75	16.375	15.5	1671	202	0				1105	2023.07.21 20:15	4	16.75	16.9375	16	2255	202	0				15.75	2023.07.21 20:15	0.040625
1106	2023.07.21 20:15	4	16.625	16.125	15.25	1670	202	0				1106	2023.07.21 20:20	4	16.75	16.5625	16.375	2257	202	0				15.8125	2023.07.21 20:20	0.0395833
1107	2023.07.21 20:20	4	16.625	15.875	15	1668	202	0				1107	2023.07.21 20:25	4	16.625	16.4375	16.875	2258	202	0				15.9375	2023.07.21 20:25	0.0354167
1108	2023.07.21 20:25	4	16.625	15.875	15.25	1667	202	0				1108	2023.07.21 20:30	4	16.625	16.375	17.625	2254	202	0				16.4375	2023.07.21 20:30	0.01875
1109	2023.07.21 20:30	4	16.5	15.875	15.25	1666	202	0				1109	2023.07.21 20:35	4	16.5	16.5	17.875	2253	202	0				16.5625	2023.07.21 20:35	0.0145833
1110	2023.07.21 20:35	4	16.5	15.875	15.6875	1665	202	0				1110	2023.07.21 20:40	4	16.4375	16.8125	17.875	2254	202	0				16.7812	2023.07.21 20:40	0.021875
1111	2023.07.21 20:40	4	16.4375	16.125	16.125	1664	202	0				1111	2023.07.21 20:45	4	16.375	17.125	17.8125	2258	202	0				16.9688	2023.07.21 20:45	0.0322917
1112	2023.07.21 20:45	4	16.375	16.25	16.25	1663	202	0				1112	2023.07.21 20:50	4	16.375	17.375	17.75	2257	202	0				17	2023.07.21 20:50	0.0458333
1113	2023.07.21 20:50	4	16.375	16.25	16.125	1662	202	0				1113	2023.07.21 20:55	4	16.25	17.6875	17.75	2256	202	0				16.9375	2023.07.21 20:55	0.0520833
1114	2023.07.21 20:55	4	16.3125	16.25	16.1875	1661	202	0				1114	2023.07.21 21:00	4	16.25	17.875	17.625	2258	202	0				16.9062	2023.07.21 21:00	0.053125
1115	2023.07.21 21:00	4	16.25	16.25	16	1660	202	0				1115	2023.07.21 21:05	4	16.25	17.9375	17.375	2253	202	0				16.6875	2023.07.21 21:05	0.05
1116	2023.07.21 21:05	4	16.25	16.125	15.75	1659	202	0				1116	2023.07.21 21:10	4	16.25	17.75	16.9375	2248	202	0				16.3438	2023.07.21 21:10	0.0458333
1117	2023.07.21 21:10	4	16.25	16	15.5	1658	202	0				1117	2023.07.21 21:15	4	16.1875	17.5625	16.5625	2243	202	0				16.0312	2023.07.21 21:15	0.04375
1118	2023.07.21 21:15	4	16.1875	15.8125	15.125	1657	202	0				1118	2023.07.21 21:20	4	16.1875	17.25	16.125	2239	202	0				15.625	2023.07.21 21:20	0.0364583
1119	2023.07.21 21:20	4	16.125	15.625	14.875	1656	202	0				1119	2023.07.21 21:25	4	16.1875	17	15.875	2236	202	0				15.375	2023.07.21 21:25	0.034375
1120	2023.07.21 21:25	4	16.125	15.6875	15	1655	202	0				1120	2023.07.21 21:30	4	16.125	16.75	15.625	2234	202	0				15.3125	2023.07.21 21:30	0.0385417
1121	2023.07.21 21:30	4	16.125	15.625	15	1654	202	0				1121	2023.07.21 21:35	4	16.125	16.5	15.375	2228	202	0				15.1875	2023.07.21 21:35	0.0385417
1122	2023.07.21 21:35	4	16.0625	15.5	14.8125	1653	202	0				1122	2023.07.21 21:40	4	16.125	16.3125	15.125	2228	202	0				14.9688	2023.07.21 21:40	0.034375
1123	2023.07.21 21:40	4	16	15.25	14.5	1652	202	0				1123	2023.07.21 21:45	4	16.0625	16.125	14.9375	2227	202	0				14.7188	2023.07.21 21:45	0.034375
1124	2023.07.21 21:45	4	16	15.125	14.3125	1651	202	0				1124	2023.07.21 21:50	4	16	15.875	14.75	2231	202	0				14.5312	2023.07.21 21:50	0.0416667
1125	2023.07.21 21:50	4	16	15	14.125	1650	202	0				1125	2023.07.21 21:55	4	16	15.75	14.5625	2225	202	0				14.3438	2023.07.21 21:55	0.0510417
1126	2023.07.21 21:55	4	15.9375	14.875	14.0625	1649	202	0				1126	2023.07.21 22:00	4	16	15.5	14.25	2223	202	0				14.1562	2023.07.21 22:00	0.0614583
1127	2023.07.21 22:00	4	15.875	14.75	13.9375	1648	202	0				1127	2023.07.21 22:05	4	15.9375	15.125	14.125	2222	202	0				14.0312	2023.07.21 22:05	0.0739583
1128	2023.07.21 22:05	4	15.875	14.75	13.875	1647	202	0				1128	2023.07.21 22:10	4	15.875	15	14	2220	202	0				13.9375	2023.07.21 22:10	0.0854167
1129	2023.07.21 22:10	4	15.8125	14.625	13.75	1646	202	0				1129	2023.07.21 22:15	4	15.875	14.625	13.625	2219	202	0				13.6875	2023.07.21 22:15	0.0875
1130	2023.07.21 22:15	4	15.75	14.5	13.5	1645	202	0				1130	2023.07.21 22:20	4	15.8125	14.25	13.0625	2218	202	0				13.2812	2023.07.21 22:20	0.0864583
1131	2023.07.21 22:20	4	15.75	14.25	13.25	1644	202	0				1131	2023.07.21 22:25	4	15.75	13.6875	12.375	2216	202	0				12.8125	2023.07.21 22:25	0.08125
1132	2023.07.21 22:25	4	15.75	14	13	1643	202	0				1132	2023.07.21 22:30	4	15.75	13	11.625	2216	202	0				12.3125	2023.07.21 22:30	0.075
1133	2023.07.21 22:30	4	15.6875	13.875	12.6875	1642	202	0				1133	2023.07.21 22:35	4	15.625	12.3125	10.9375	2213	202	0				11.8125	2023.07.21 22:35	0.0697917
1134	2023.07.21 22:35	4	15.625	13.625	12.375	1641	202	0				1134	2023.07.21 22:40	4	15.625	11.625	10.375	2212	202	0				11.375	2023.07.21 22:40	0.06875
1135	2023.07.21 22:40	4	15.625	13.375	12.25	1640	202	0				1135	2023.07.21 22:45	4	15.5	11.125	9.875	2213	202	0				11.0625	2023.07.21 22:45	0.0666667
1136	2023.07.21 22:45	4	15.5625	13.25	12	1639	202	0				1136	2023.07.21 22:50	4	15.5	10.5625	9.375	2212	202	0				10.6875	2023.07.21 22:50	0.065625
1137	2023.07.21 22:50	4	15.5	13.125	11.8125	1638	202	0				1137	2023.07.21 22:55	4	15.375	10.125	8.9375	2210	202	0				10.375	2023.07.21 22:55	0.0625
1138	2023.07.21 22:55	4	15.5	12.9375	11.6875	1637	202	0				1138	2023.07.21 23:00	4	15.3125	9.6875	8.4375	2212	202	0				10.0625	2023.07.21 23:00	0.05625
1139	2023.07.21 23:00	4	15.4375	12.8125	11.5	1636	202	0				1139	2023.07.21 23:05	4	15.25	9.25	7.9375	2211	202	0				9.71875	2023.07.21 23:05	0.046875
1140	2023.07.21 23:05	4	15.375	12.625	11.125	1635	202	0				1140	2023.07.21 23:10	4	15.125	8.75	7.5	2212	202	0				9.3125	2023.07.21 23:10	0.0333333
1141	2023.07.21 23:10	4	15.375	12.375	10.875	1634	202	0				1141	2023.07.21 23:15	4	15.0625	8.375	7.25	2212	202	0				9.0625	2023.07.21 23:15	0.025
1142	2023.07.21 23:15	4	15.25	12.125	10.5625	1633	202	0				1142	2023.07.21 23:20	4	15	8	6.875	2209	202	0				8.71875	2023.07.21 23:20	0.0135417
1143	2023.07.21 23:20	4	15.25	12	10.375	1632	202	0				1143	2023.07.21 23:25	4	14.875	7.625	6.625	2209	202	0				8.5	2023.07.21 23:25	0.00625
1144	2023.07.21 23:25	4	15.1875	11.8125	10.125	1631	202	0				1144	2023.07.21 23:30	4	14.875	7.5	6.625	2209	202	0				8.375	2023.07.21 23:30	0.00833333
1145	2023.07.21 23:30	4	15.125	11.75	10	1630	202	0				1145	2023.07.21 23:35	4	14.75	7.375	6.625	2206	202	0				8.3125	2023.07.21 23:35	0.0208333
1146	2023.07.21 23:35	4	15.125	11.625	10	1629	202	0				1146	2023.07.21 23:40	4	14.6875	7.375	6.6875	2209	202	0				8.34375	2023.07.21 23:40	0.0322917
1147	2023.07.21 23:40	4	15.0625	11.5	9.875	1628	202	0				1147	2023.07.21 23:45	4	14.625	7.375	6.75	2211	202	0				8.3125	2023.07.21 23:45	0.0416667
1148	2023.07.21 23:45	4	15	11.4375	9.875	1628	202	0				1148	2023.07.21 23:50	4	14.5	7.375	6.75	2214	202	0				8.3125	2023.07.21 23:50	0.0520833
1149	2023.07.21 23:50	4	14.9375	11.375	9.75	1627	202	0				1149	2023.07.21 23:55	4	14.5	7.375	6.875	2212	202	0				8.3125	2023.07.21 23:55	0.0645833
1150	2023.07.21 23:55	4	14.875	11.375	9.75	1626	202	0				1150	2023.07.22 00:00	4	14.375	7.3125	6.5	2209	202	0				8.125	2023.07.22 00:00	0.0677083
1151	2023.07.22 00:00	4	14.875	11.25	9.625	1625	202	0				1151	2023.07.22 00:05	4	14.375	6.9375	5.8125	2210	202	0				7.71875	2023.07.22 00:05	0.059375
1152	2023.07.22 00:05	4	14.8125	11.125	9.5	1624	202	0				1152	2023.07.22 00:10	4	14.25	6.5	5.25	2209	202	0				7.375	2023.07.22 00:10	0.0479167
1153	2023.07.22 00:10	4	14.75	11	9.25	1623	202	0				1153	2023.07.22 00:15	4	14.1875	6.0625	4.875	2207	202	0				7.0625	2023.07.22 00:15	0.0427083
1154	2023.07.22 00:15	4	14.75	10.75	9	1622	202	0				1154	2023.07.22 00:20	4	14.125	5.625	4.5	2200	202	0				6.75	2023.07.22 00:20	0.0322917
1155	2023.07.22 00:20	4	14.625	10.625	8.6875	1622	202	0				1155	2023.07.22 00:25	4	14.0625	5.1875	4.0625	2199	202	0				6.375	2023.07.22 00:25	0.0270833
1156	2023.07.22 00:25	4	14.625	10.375	8.4375	1621	202	0				1156	2023.07.22 00:30	4	14	4.875	3.75	2199	202	0				6.09375	2023.07.22 00:30	0.0229167
1157	2023.07.22 00:30	4	14.5625	10.375	8.375	1620	202	0				1157	2023.07.22 00:35	4	13.9375	4.5625	3.5	2200	202	0				5.9375	2023.07.22 00:35	0.01875
1158	2023.07.22 00:35	4	14.5	10.1875	8.25	1619	202	0				1158	2023.07.22 00:40	4	13.875	4.375	3.625	2199	202	0				5.9375	2023.07.22 00:40	0.0229167
1159	2023.07.22 00:40	4	14.5	10.125	8.0625	1618	202	0				1159	2023.07.22 00:45	4	13.75	4.1875	3.5	2203	202	0				5.78125	2023.07.22 00:45	0.021875
1160	2023.07.22 00:45	4	14.375	9.9375	7.9375	1617	202	0				1160	2023.07.22 00:50	4	13.75	4.125	3.625	2198	202	0				5.78125	2023.07.22 00:50	0.021875
1161	2023.07.22 00:50	4	14.375	9.875	7.875	1616	202	0				1161	2023.07.22 00:55	4	13.625	4	3.25	2199	202	0				5.5625	2023.07.22 00:55	0.0145833
1162	2023.07.22 00:55	4	14.3125	9.8125	7.8125	1616	202	0				1162	2023.07.22 01:00	4	13.625	3.875	3	2196	202	0				5.40625	2023.07.22 01:00	0.0145833
1163	2023.07.22 01:00	4	14.25	9.6875	7.625	1615	202	0				1163	2023.07.22 01:05	4	13.5	3.75	3.125	2195	202	0				5.375	2023.07.22 01:05	0.0166667
1164	2023.07.22 01:05	4	14.25	9.625	7.625	1614	202	0				1164	2023.07.22 01:10	4	13.4375	3.625	2.875	2196	202	0				5.25	2023.07.22 01:10	0.01875
1165	2023.07.22 01:10	4	14.125	9.5	7.5	1613	202	0				1165	2023.07.22 01:15	4	13.375	3.4375	2.75	2195	202	0				5.125	2023.07.22 01:15	0.0239583
1166	2023.07.22 01:15	4	14.125	9.375	7.375	1613	202	0				1166	2023.07.22 01:20	4	13.3125	3.5	3.125	2196	202	0				5.25	2023.07.22 01:20	0.028125
1167	2023.07.22 01:20	4	14.0625	9.375	7.5	1612	202	0				1167	2023.07.22 01:25	4	13.25	3.625	3.25	2201	202	0				5.375	2023.07.22 01:25	0.025
1168	2023.07.22 01:25	4	14	9.375	7.625	1612	202	0				1168	2023.07.22 01:30	4	13.1875	3.75	3.5	2208	202	0				5.5625	2023.07.22 01:30	0.01875
1169	2023.07.22 01:30	4	14	9.5	7.625	1611	202	0				1169	2023.07.22 01:35	4	13.125	3.875	3.625	2204	202	0				5.625	2023.07.22 01:35	0.0166667
1170	2023.07.22 01:35	4	13.875	9.4375	7.625	1611	202	0				1170	2023.07.22 01:40	4	13.125	4.0625	3.75	2199	202	0				5.6875	2023.07.22 01:40	0.015625
1171	2023.07.22 01:40	4	13.875	9.4375	7.8125	1610	202	0				1171	2023.07.22 01:45	4	13	4.25	3.875	2197	202	0				5.84375	2023.07.22 01:45	0.0166667
1172	2023.07.22 01:45	4	13.875	9.5	7.9375	1609	202	0				1172	2023.07.22 01:50	4	13	4.5	4.25	2201	202	0				6.09375	2023.07.22 01:50	0.0166667
1173	2023.07.22 01:50	4	13.75	9.625	8.125	1609	202	0				1173	2023.07.22 01:55	4	12.9375	4.625	4.125	2201	202	0				6.125	2023.07.22 01:55	0.0166667
1174	2023.07.22 01:55	4	13.75	9.625	8.125	1609	202	0				1174	2023.07.22 02:00	4	12.875	4.5	4	2191	202	0				6.0625	2023.07.22 02:00	0.0145833
1175	2023.07.22 02:00	4	13.75	9.625	8	1608	202	0				1175	2023.07.22 02:05	4	12.875	4.375	3.625	2190	202	0				5.8125	2023.07.22 02:05	0.00625
1176	2023.07.22 02:05	4	13.625	9.5	7.8125	1607	202	0				1176	2023.07.22 02:10	4	12.8125	4.25	3.5	2187	202	0				5.65625	2023.07.22 02:10	0.00625
1177	2023.07.22 02:10	4	13.625	9.5	7.875	1607	202	0				1177	2023.07.22 02:15	4	12.75	4.125	3.375	2188	202	0				5.625	2023.07.22 02:15	0.0145833
1178	2023.07.22 02:15	4	13.625	9.5	7.875	1606	202	0				1178	2023.07.22 02:20	4	12.75	4	3.375	2188	202	0				5.625	2023.07.22 02:20	0.0208333
1179	2023.07.22 02:20	4	13.5625	9.5	8	1606	202	0				1179	2023.07.22 02:25	4	12.6875	4	3.5	2192	202	0				5.75	2023.07.22 02:25	0.0291667
1180	2023.07.22 02:25	4	13.5	9.5	7.875	1605	202	0				1180	2023.07.22 02:30	4	12.625	4	3.4375	2185	202	0				5.65625	2023.07.22 02:30	0.0354167
1181	2023.07.22 02:30	4	13.5	9.375	7.625	1605	202	0				1181	2023.07.22 02:35	4	12.625	3.9375	3.625	2185	202	0				5.625	2023.07.22 02:35	0.0416667
1182	2023.07.22 02:35	4	13.4375	9.25	7.625	1604	202	0				1182	2023.07.22 02:40	4	12.5625	3.875	3.5	2185	202	0				5.5625	2023.07.22 02:40	0.0395833
1183	2023.07.22 02:40	4	13.375	9.25	7.625	1604	202	0				1183	2023.07.22 02:45	4	12.5	3.6875	3	2184	202	0				5.3125	2023.07.22 02:45	0.03125
1184	2023.07.22 02:45	4	13.375	9.1875	7.625	1603	202	0				1184	2023.07.22 02:50	4	12.5	3.375	2.625	2183	202	0				5.125	2023.07.22 02:50	0.0260417
1185	2023.07.22 02:50	4	13.375	9.125	7.5	1603	202	0				1185	2023.07.22 02:55	4	12.4375	3.125	2.25	2182	202	0				4.875	2023.07.22 02:55	0.0177083
1186	2023.07.22 02:55	4	13.3125	9	7.125	1602	202	0				1186	2023.07.22 03:00	4	12.375	2.9375	2.0625	2183	202	0				4.59375	2023.07.22 03:00	0.0104167
1187	2023.07.22 03:00	4	13.25	8.875	6.875	1602	202	0				1187	2023.07.22 03:05	4	12.375	2.75	1.875	2183	202	0				4.375	2023.07.22 03:05	0.0125
1188	2023.07.22 03:05	4	13.25	8.6875	6.8125	1601	202	0				1188	2023.07.22 03:10	4	12.3125	2.5625	2.1875	2182	202	0				4.5	2023.07.22 03:10	0.0145833
1189	2023.07.22 03:10	4	13.25	8.625	6.875	1601	202	0				1189	2023.07.22 03:15	4	12.25	2.5	2.125	2182	202	0				4.5	2023.07.22 03:15	0.0177083
1190	2023.07.22 03:15	4	13.1875	8.625	6.8125	1600	202	0				1190	2023.07.22 03:20	4	12.25	2.375	1.875	2182	202	0				4.34375	2023.07.22 03:20	0.0197917
1191	2023.07.22 03:20	4	13.125	8.5	6.625	1600	202	0				1191	2023.07.22 03:25	4	12.125	2.375	2.25	2181	202	0				4.4375	2023.07.22 03:25	0.0208333
1192	2023.07.22 03:25	4	13.125	8.4375	6.5	1599	202	0				1192	2023.07.22 03:30	4	12.125	2.5	2.8125	2181	202	0				4.65625	2023.07.22 03:30	0.0270833
1193	2023.07.22 03:30	4	13.0625	8.3125	6.5625	1599	202	0				1193	2023.07.22 03:35	4	12.125	2.5625	2.875	2181	202	0				4.71875	2023.07.22 03:35	0.0302083
1194	2023.07.22 03:35	4	13	8.25	6.3125	1598	202	0				1194	2023.07.22 03:40	4	12	2.5	2.25	2180	202	0				4.28125	2023.07.22 03:40	0.015625
1195	2023.07.22 03:40	4	13	8.1875	6.5	1597	202	0				1195	2023.07.22 03:45	4	12	2.375	1.875	2180	202	0				4.1875	2023.07.22 03:45	0.0125
1196	2023.07.22 03:45	4	13	8.25	6.5	1597	202	0				1196	2023.07.22 03:50	4	11.9375	2.25	1.75	2179	202	0				4.125	2023.07.22 03:50	0.0104167
1197	2023.07.22 03:50	4	12.9375	8.25	6.4375	1597	202	0				1197	2023.07.22 03:55	4	11.875	2.125	1.75	2179	202	0				4.09375	2023.07.22 03:55	0.0125
1198	2023.07.22 03:55	4	12.875	8.125	6.3125	1596	202	0				1198	2023.07.22 04:00	4	11.875	2.125	1.5	2181	202	0				3.90625	2023.07.22 04:00	0.0395833
1199	2023.07.22 04:00	4	12.875	8.125	6.25	1596	202	0				1199	2023.07.22 04:05	4	11.8125	2	1.375	2181	202	0				3.8125	2023.07.22 04:05	0.0625
1200	2023.07.22 04:05	4	12.8125	8.125	6.375	1596	202	0				1200	2023.07.22 04:10	4	11.75	1.9375	1.5	2181	202	0				3.9375	2023.07.22 04:10	0.0760417
1201	2023.07.22 04:10	4	12.75	8.125	6.375	1595	202	0				1201	2023.07.22 04:15	4	11.75	1.875	1.5	2180	202	0				3.9375	2023.07.22 04:15	0.0854167
1202	2023.07.22 04:15	4	12.75	8	6.125	1595	202	0				1202	2023.07.22 04:20	4	11.6875	1.875	1.625	2182	202	0				3.875	2023.07.22 04:20	0.090625
1203	2023.07.22 04:20	4	12.75	8	6.25	1595	202	0				1203	2023.07.22 04:25	4	11.625	2.1875	2.125	2182	202	0				4.1875	2023.07.22 04:25	0.0854167
1204	2023.07.22 04:25	4	12.6875	8	6.375	1594	202	0				1204	2023.07.22 04:30	4	11.625	3	3.625	2183	202	0				5	2023.07.22 04:30	0.0635417
1205	2023.07.22 04:30	4	12.625	8.125	6.875	1594	202	0				1205	2023.07.22 04:35	4	11.5625	3.75	4.5	2185	202	0				5.6875	2023.07.22 04:35	0.040625
1206	2023.07.22 04:35	4	12.625	8.375	7.375	1594	202	0				1206	2023.07.22 04:40	4	11.5	4.375	4.9375	2185	202	0				6.15625	2023.07.22 04:40	0.025
1207	2023.07.22 04:40	4	12.625	8.5625	7.5	1594	202	0				1207	2023.07.22 04:45	4	11.5	4.9375	5.375	2186	202	0				6.4375	2023.07.22 04:45	0.015625
1208	2023.07.22 04:45	4	12.5625	8.6875	7.5625	1594	202	0				1208	2023.07.22 04:50	4	11.5	5.375	5.625	2187	202	0				6.59375	2023.07.22 04:50	0.015625
1209	2023.07.22 04:50	4	12.5	8.75	7.6875	1594	202	0				1209	2023.07.22 04:55	4	11.5	5.75	5.8125	2188	202	0				6.75	2023.07.22 04:55	0.0177083
1210	2023.07.22 04:55	4	12.5	8.875	7.75	1593	202	0				1210	2023.07.22 05:00	4	11.5	6	6.0625	2185	202	0				6.90625	2023.07.22 05:00	0.0197917
1211	2023.07.22 05:00	4	12.5	9	7.9375	1593	202	0				1211	2023.07.22 05:05	4	11.5	6.125	5.875	2185	202	0				6.90625	2023.07.22 05:05	0.0302083
1212	2023.07.22 05:05	4	12.5	9	7.875	1593	202	0				1212	2023.07.22 05:10	4	11.5	6.0625	5.75	2185	202	0				6.8125	2023.07.22 05:10	0.0427083
1213	2023.07.22 05:10	4	12.4375	9	7.75	1593	202	0				1213	2023.07.22 05:15	4	11.5	6	5.6875	2185	202	0				6.71875	2023.07.22 05:15	0.05625
1214	2023.07.22 05:15	4	12.4375	8.875	7.5	1592	202	0				1214	2023.07.22 05:20	4	11.5	5.875	5.375	2186	202	0				6.4375	2023.07.22 05:20	0.0625
1215	2023.07.22 05:20	4	12.375	8.875	7.375	1592	202	0				1215	2023.07.22 05:25	4	11.5	5.8125	5.375	2187	202	0				6.375	2023.07.22 05:25	0.0697917
1216	2023.07.22 05:25	4	12.375	8.75	7.375	1592	202	0				1216	2023.07.22 05:30	4	11.5	5.75	5.25	2186	202	0				6.3125	2023.07.22 05:30	0.0729167
1217	2023.07.22 05:30	4	12.375	8.75	7.25	1591	202	0				1217	2023.07.22 05:35	4	11.4375	5.5	4.75	2186	202	0				6	2023.07.22 05:35	0.0635417
1218	2023.07.22 05:35	4	12.375	8.625	7.1875	1591	202	0				1218	2023.07.22 05:40	4	11.4375	4.9375	3.875	2183	202	0				5.53125	2023.07.22 05:40	0.0479167
1219	2023.07.22 05:40	4	12.375	8.5	6.875	1590	202	0				1219	2023.07.22 05:45	4	11.4375	4.375	3.1875	2185	202	0				5.03125	2023.07.22 05:45	0.03125
1220	2023.07.22 05:45	4	12.3125	8.375	6.625	1590	202	0				1220	2023.07.22 05:50	4	11.375	3.75	2.5	2186	202	0				4.5625	2023.07.22 05:50	0.015625
1221	2023.07.22 05:50	4	12.3125	8.1875	6.5	1589	202	0				1221	2023.07.22 05:55	4	11.375	3.25	2.0625	2184	202	0				4.28125	2023.07.22 05:55	0.00625
1222	2023.07.22 05:55	4	12.25	8	6.25	1589	202	0				1222	2023.07.22 06:00	4	11.375	2.9375	2	2184	202	0				4.125	2023.07.22 06:00	0.00729167
1223	2023.07.22 06:00	4	12.25	7.9375	6.25	1588	202	0				1223	2023.07.22 06:05	4	11.375	2.75	1.9375	2181	202	0				4.09375	2023.07.22 06:05	0.00729167
1224	2023.07.22 06:05	4	12.25	7.9375	6.25	1588	202	0				1224	2023.07.22 06:10	4	11.3125	2.625	2	2183	202	0				4.125	2023.07.22 06:10	0.00625
1225	2023.07.22 06:10	4	12.25	7.875	6.25	1588	202	0				1225	2023.07.22 06:15	4	11.25	2.625	2.3125	2180	202	0				4.28125	2023.07.22 06:15	0.00729167
1226	2023.07.22 06:15	4	12.1875	7.8125	6.25	1587	202	0				1226	2023.07.22 06:20	4	11.25	2.625	2.25	2197	202	0				4.25	2023.07.22 06:20	0.0177083
1227	2023.07.22 06:20	4	12.125	7.8125	6.1875	1587	202	0				1227	2023.07.22 06:25	4	11.1875	2.625	2.375	2188	202	0				4.28125	2023.07.22 06:25	0.0260417
1228	2023.07.22 06:25	4	12.125	7.75	6.125	1587	202	0				1228	2023.07.22 06:30	4	11.125	2.6875	2.5	2188	202	0				4.3125	2023.07.22 06:30	0.028125
1229	2023.07.22 06:30	4	12.125	7.6875	6.0625	1586	202	0				1229	2023.07.22 06:35	4	11.125	2.75	2.375	2196	202	0				4.21875	2023.07.22 06:35	0.028125
1230	2023.07.22 06:35	4	12.125	7.6875	6.125	1586	202	0				1230	2023.07.22 06:40	4	11.125	2.75	2.5	2203	202	0				4.3125	2023.07.22 06:40	0.025
1231	2023.07.22 06:40	4	12.0625	7.625	6.125	1585	202	0				1231	2023.07.22 06:45	4	11.0625	2.875	2.75	2204	202	0				4.4375	2023.07.22 06:45	0.028125
1232	2023.07.22 06:45	4	12	7.75	6.25	1585	202	0				1232	2023.07.22 06:50	4	11	3.0625	3.25	2206	202	0				4.75	2023.07.22 06:50	0.0270833
1233	2023.07.22 06:50	4	12	7.75	6.4375	1585	202	0				1233	2023.07.22 06:55	4	11	3.375	3.5625	2212	202	0				5	2023.07.22 06:55	0.0302083
1234	2023.07.22 06:55	4	12	7.875	6.5	1585	202	0				1234	2023.07.22 07:00	4	11	3.5	3.625	2214	202	0				5.0625	2023.07.22 07:00	0.040625
1235	2023.07.22 07:00	4	12	7.9375	6.5	1585	202	0				1235	2023.07.22 07:05	4	10.9375	3.75	3.5625	2212	202	0				5.03125	2023.07.22 07:05	0.04375
1236	2023.07.22 07:05	4	11.9375	7.875	6.4375	1584	202	0				1236	2023.07.22 07:10	4	10.875	3.875	3.6875	2214	202	0				5.0625	2023.07.22 07:10	0.0458333
1237	2023.07.22 07:10	4	11.9375	7.9375	6.625	1584	202	0				1237	2023.07.22 07:15	4	10.875	3.875	3.9375	2212	202	0				5.28125	2023.07.22 07:15	0.0385417
1238	2023.07.22 07:15	4	11.875	8	6.75	1584	202	0				1238	2023.07.22 07:20	4	10.875	4.125	4.375	2214	202	0				5.5625	2023.07.22 07:20	0.0291667
1239	2023.07.22 07:20	4	11.875	8.125	6.875	1584	202	0				1239	2023.07.22 07:25	4	10.875	4.5	4.9375	2212	202	0				5.90625	2023.07.22 07:25	0.0177083
1240	2023.07.22 07:25	4	11.875	8.1875	7.125	1583	202	0				1240	2023.07.22 07:30	4	10.875	5	5.375	2211	202	0				6.25	2023.07.22 07:30	0.009375
1241	2023.07.22 07:30	4	11.875	8.3125	7.3125	1583	202	0				1241	2023.07.22 07:35	4	10.875	5.1875	5.375	2207	202	0				6.34375	2023.07.22 07:35	0.0145833
1242	2023.07.22 07:35	4	11.8125	8.4375	7.5	1583	202	0				1242	2023.07.22 07:40	4	10.8125	5.375	5.375	2209	202	0				6.4375	2023.07.22 07:40	0.0145833
1243	2023.07.22 07:40	4	11.8125	8.5	7.625	1583	202	0				1243	2023.07.22 07:45	4	10.8125	5.375	5.125	2201	202	0				6.375	2023.07.22 07:45	0.015625
1244	2023.07.22 07:45	4	11.8125	8.5625	7.625	1583	202	0				1244	2023.07.22 07:50	4	10.8125	5.4375	5.125	2198	202	0				6.375	2023.07.22 07:50	0.0177083
1245	2023.07.22 07:50	4	11.75	8.5625	7.625	1583	202	0				1245	2023.07.22 07:55	4	10.8125	5.4375	5	2198	202	0				6.3125	2023.07.22 07:55	0.0177083
1246	2023.07.22 07:55	4	11.75	8.625	7.75	1583	202	0				1246	2023.07.22 08:00	4	10.8125	5.5	5.3125	2202	202	0				6.53125	2023.07.22 08:00	0.0104167
1247	2023.07.22 08:00	4	11.75	8.6875	7.8125	1582	202	0				1247	2023.07.22 08:05	4	10.75	5.625	5.6875	2205	202	0				6.75	2023.07.22 08:05	0.0145833
1248	2023.07.22 08:05	4	11.75	8.75	7.875	1582	202	0				1248	2023.07.22 08:10	4	10.75	5.75	5.5625	2207	202	0				6.71875	2023.07.22 08:10	0.0145833
1249	2023.07.22 08:10	4	11.75	8.75	8	1582	202	0				1249	2023.07.22 08:15	4	10.75	5.875	5.5625	2210	202	0				6.78125	2023.07.22 08:15	0.0166667
1250	2023.07.22 08:15	4	11.75	8.875	8	1582	202	0				1250	2023.07.22 08:20	4	10.75	5.9375	5.6875	2211	202	0				6.84375	2023.07.22 08:20	0.0395833
1251	2023.07.22 08:20	4	11.75	8.875	7.9375	1581	202	0				1251	2023.07.22 08:25	4	10.75	5.875	5.5625	2210	202	0				6.75	2023.07.22 08:25	0.0604167
1252	2023.07.22 08:25	4	11.75	8.875	7.9375	1581	202	0				1252	2023.07.22 08:30	4	10.75	5.75	5.25	2209	202	0				6.59375	2023.07.22 08:30	0.0802083
1253	2023.07.22 08:30	4	11.75	8.8125	7.8125	1581	202	0				1253	2023.07.22 08:35	4	10.75	5.625	5	2188	202	0				6.40625	2023.07.22 08:35	0.101042
1254	2023.07.22 08:35	4	11.75	8.75	7.75	1581	202	0				1254	2023.07.22 08:40	4	10.75	5.5	5.25	2193	202	0				6.5	2023.07.22 08:40	0.1125
1255	2023.07.22 08:40	4	11.75	8.8125	8.0625	1580	202	0				1255	2023.07.22 08:45	4	10.75	5.75	5.75	2186	202	0				6.90625	2023.07.22 08:45	0.103125
1256	2023.07.22 08:45	4	11.6875	9	8.875	1580	202	0				1256	2023.07.22 08:50	4	10.75	6.125	6.3125	2180	202	0				7.59375	2023.07.22 08:50	0.0833333
1257	2023.07.22 08:50	4	11.6875	9.25	9.5	1580	202	0				1257	2023.07.22 08:55	4	10.75	6.5	6.9375	2180	202	0				8.21875	2023.07.22 08:55	0.071875
1258	2023.07.22 08:55	4	11.6875	9.375	10.1875	1580	202	0				1258	2023.07.22 09:00	4	10.75	7	7.4375	2180	202	0				8.8125	2023.07.22 09:00	0.0645833
1259	2023.07.22 09:00	4	11.6875	9.75	11	1580	202	0				1259	2023.07.22 09:05	4	10.75	7.4375	7.875	2181	202	0				9.4375	2023.07.22 09:05	0.053125
1260	2023.07.22 09:05	4	11.6875	10.3125	11.625	1581	202	0				1260	2023.07.22 09:10	4	10.75	7.75	8.125	2183	202	0				9.875	2023.07.22 09:10	0.046875
1261	2023.07.22 09:10	4	11.6875	10.75	11.75	1581	202	0				1261	2023.07.22 09:15	4	10.75	7.9375	8.25	2183	202	0				10	2023.07.22 09:15	0.0479167
1262	2023.07.22 09:15	4	11.6875	10.875	11.625	1581	202	0				1262	2023.07.22 09:20	4	10.75	8.25	8.5625	2192	202	0				10.0938	2023.07.22 09:20	0.0447917
1263	2023.07.22 09:20	4	11.6875	10.9375	11.75	1581	202	0				1263	2023.07.22 09:25	4	10.75	8.625	9	2192	202	0				10.375	2023.07.22 09:25	0.0354167
1264	2023.07.22 09:25	4	11.75	11.25	12.375	1581	202	0				1264	2023.07.22 09:30	4	10.75	9	9.125	2188	202	0				10.75	2023.07.22 09:30	0.0270833
1265	2023.07.22 09:30	4	11.75	11.5	12.5	1581	202	0				1265	2023.07.22 09:35	4	10.75	9.25	9.5625	2184	202	0				11.0312	2023.07.22 09:35	0.034375
1266	2023.07.22 09:35	4	11.75	11.625	12.375	1581	202	0				1266	2023.07.22 09:40	4	10.8125	9.5625	10.1875	2185	202	0				11.2812	2023.07.22 09:40	0.0270833
1267	2023.07.22 09:40	4	11.75	11.6875	12.5	1581	202	0				1267	2023.07.22 09:45	4	10.8125	9.75	10.375	2186	202	0				11.4375	2023.07.22 09:45	0.04375
1268	2023.07.22 09:45	4	11.75	11.8125	12.4375	1581	202	0				1268	2023.07.22 09:50	4	10.875	9.8125	10.125	2187	202	0				11.2812	2023.07.22 09:50	0.0677083
1269	2023.07.22 09:50	4	11.8125	11.8125	12.125	1581	202	0				1269	2023.07.22 09:55	4	10.875	10	10.375	2192	202	0				11.25	2023.07.22 09:55	0.0770833
1270	2023.07.22 09:55	4	11.8125	11.75	12	1580	202	0				1270	2023.07.22 10:00	4	10.875	10.375	11.125	2185	202	0				11.5625	2023.07.22 10:00	0.075
1271	2023.07.22 10:00	4	11.875	12	12.375	1580	202	0				1271	2023.07.22 10:05	4	10.9375	10.8125	11.75	2191	202	0				12.0625	2023.07.22 10:05	0.084375
1272	2023.07.22 10:05	4	11.875	12.125	12.5	1580	202	0				1272	2023.07.22 10:10	4	11	11.125	11.625	2185	202	0				12.0625	2023.07.22 10:10	0.121875
1273	2023.07.22 10:10	4	11.875	12.25	12.875	1580	202	0				1273	2023.07.22 10:15	4	11	11.625	12.25	2183	202	0				12.5625	2023.07.22 10:15	0.133333
1274	2023.07.22 10:15	4	11.875	12.625	13.5625	1580	202	0				1274	2023.07.22 10:20	4	11	12.25	13	2190	202	0				13.2812	2023.07.22 10:20	0.136458
1275	2023.07.22 10:20	4	11.9375	13	14	1580	202	0				1275	2023.07.22 10:25	4	11.0625	12.5	13.125	2189	202	0				13.5625	2023.07.22 10:25	0.16875
1276	2023.07.22 10:25	4	12	13.25	14.125	1581	202	0				1276	2023.07.22 10:30	4	11.125	12.8125	13.5	2195	202	0				13.8125	2023.07.22 10:30	0.185417
1277	2023.07.22 10:30	4	12	13.375	14.5	1580	202	0				1277	2023.07.22 10:35	4	11.125	13.5	14.6875	2199	202	0				14.5938	2023.07.22 10:35	0.159375
1278	2023.07.22 10:35	4	12	13.6875	15.625	1580	202	0				1278	2023.07.22 10:40	4	11.25	14.375	15.8125	2195	202	0				15.7188	2023.07.22 10:40	0.121875
1279	2023.07.22 10:40	4	12.0625	14	16.375	1580	202	0				1279	2023.07.22 10:45	4	11.25	15.125	16.75	2190	202	0				16.5625	2023.07.22 10:45	0.096875
1280	2023.07.22 10:45	4	12.125	14.25	16.625	1580	202	0				1280	2023.07.22 10:50	4	11.3125	15.75	18.125	2189	202	0				17.375	2023.07.22 10:50	0.109375
1281	2023.07.22 10:50	4	12.125	14.5	17.9375	1580	202	0				1281	2023.07.22 10:55	4	11.375	16.5625	19.3125	2188	202	0				18.625	2023.07.22 10:55	0.104167
1282	2023.07.22 10:55	4	12.1875	14.75	18.875	1580	202	0				1282	2023.07.22 11:00	4	11.5	17.375	19.875	2188	202	0				19.375	2023.07.22 11:00	0.140625
1283	2023.07.22 11:00	4	12.25	15.25	18.875	1580	202	0				1283	2023.07.22 11:05	4	11.5625	17.5625	19.25	2187	202	0				19.0625	2023.07.22 11:05	0.164583
1284	2023.07.22 11:05	4	12.25	15.5	18.125	1580	202	0				1284	2023.07.22 11:10	4	11.625	17.75	19.25	2189	202	0				18.6875	2023.07.22 11:10	0.176042
1285	2023.07.22 11:10	4	12.375	15.5	18.1875	1580	202	0				1285	2023.07.22 11:15	4	11.75	18.875	20.75	2192	202	0				19.4688	2023.07.22 11:15	0.169792
1286	2023.07.22 11:15	4	12.375	15.9375	19.125	1580	202	0				1286	2023.07.22 11:20	4	11.875	20	22.1875	2195	202	0				20.6562	2023.07.22 11:20	0.136458
1287	2023.07.22 11:20	4	19	17.6875	20.625	462	202	0				1287	2023.07.22 11:25	4	11.9375	21.125	22.875	2202	202	0				21.75	2023.07.22 11:25	0.1
1288	2023.07.22 11:25	4	22.25	19.125	22.625	472	202	0				1288	2023.07.22 11:30	4	12	22	23.1875	2206	202	0				22.9062	2023.07.22 11:30	0.0614583
1289	2023.07.22 11:30	4	22.875	20.25	23.625	477	202	0				1289	2023.07.22 11:35	4	12.1875	22.75	23.625	2206	202	0				23.625	2023.07.22 11:35	0.0375
1290	2023.07.22 11:35	4	22	21.125	23.8125	480	202	0				1290	2023.07.22 11:40	4	12.3125	23.375	24.125	2200	202	0				23.9688	2023.07.22 11:40	0.0260417
1291	2023.07.22 11:40	4	21.625	21.75	24.625	484	202	0				1291	2023.07.22 11:45	4	12.4375	24.125	24.5	2194	202	0				24.5625	2023.07.22 11:45	0.00833333
1292	2023.07.22 11:45	4	20.375	22.375	24.4375	476	202	0				1292	2023.07.22 11:50	4	12.5625	24.875	25.0625	2194	202	0				24.75	2023.07.22 11:50	0.0145833
1293	2023.07.22 11:50	4	19.875	22.5	24.375	476	202	0				1293	2023.07.22 11:55	4	12.75	25.25	24.8125	2191	202	0				24.5938	2023.07.22 11:55	0.0229167
1294	2023.07.22 11:55	4	20.6875	22.75	23.875	478	202	0				1294	2023.07.22 12:00	4	12.875	25.5	25.25	2189	202	0				24.5625	2023.07.22 12:00	0.0229167
1295	2023.07.22 12:00	4	22.5	23.0625	23.625	482	202	0				1295	2023.07.22 12:05	4	13	25.75	25.375	2197	202	0				24.5	2023.07.22 12:05	0.0291667
1296	2023.07.22 12:05	4	24.4375	23.375	23.25	485	202	0				1296	2023.07.22 12:10	4	13.125	26	25.75	2197	202	0				24.5	2023.07.22 12:10	0.05
1297	2023.07.22 12:10	4	24.5	23.625	22.875	486	202	0				1297	2023.07.22 12:15	4	13.1875	26.375	26.3125	2194	202	0				24.5938	2023.07.22 12:15	0.046875
1298	2023.07.22 12:15	4	24.375	23.875	23	488	202	0				1298	2023.07.22 12:20	4	13.3125	27	26.875	2199	202	0				24.9375	2023.07.22 12:20	0.0427083
1299	2023.07.22 12:20	4	23.375	23.875	23.25	486	202	0				1299	2023.07.22 12:25	4	13.4375	27.625	27.125	2188	202	0				25.1875	2023.07.22 12:25	0.0427083
1300	2023.07.22 12:25	4	24.25	24	22.75	487	202	0				1300	2023.07.22 12:30	4	13.625	28	27.0625	2192	202	0				24.9062	2023.07.22 12:30	0.084375
1301	2023.07.22 12:30	4	24.0625	24.0625	23.375	486	202	0				1301	2023.07.22 12:35	4	13.75	28.375	27.375	2202	202	0				25.375	2023.07.22 12:35	0.06875
1302	2023.07.22 12:35	4	24.125	24.1875	24.375	488	202	0				1302	2023.07.22 12:40	4	13.875	28.875	27.625	2199	202	0				26	2023.07.22 12:40	0.05625
1303	2023.07.22 12:40	4	25.25	24.4375	24.875	493	202	0				1303	2023.07.22 12:45	4	14	29	26.625	2210	202	0				25.75	2023.07.22 12:45	0.05625
1304	2023.07.22 12:45	4	25.5	24.875	25	489	202	0				1304	2023.07.22 12:50	4	14.25	29.25	27.375	2218	202	0				26.1875	2023.07.22 12:50	0.05
1305	2023.07.22 12:50	4	25.75	25.25	24.375	491	202	0				1305	2023.07.22 12:55	4	14.3125	29.625	27.5	2209	202	0				25.9375	2023.07.22 12:55	0.05
1306	2023.07.22 12:55	4	26.3125	25.625	26.375	493	202	0				1306	2023.07.22 13:00	4	14.4375	30.0625	28.5	2207	202	0				27.4375	2023.07.22 13:00	0.0416667
1307	2023.07.22 13:00	4	25.875	25.75	24.875	491	202	0				1307	2023.07.22 13:05	4	14.5625	30.625	29	2193	202	0				26.9375	2023.07.22 13:05	0.025
1308	2023.07.22 13:05	4	25.375	25.5625	23.75	491	202	0				1308	2023.07.22 13:10	4	14.6875	31.125	29.5	2193	202	0				26.625	2023.07.22 13:10	0.025
1309	2023.07.22 13:10	4	25.5	25.625	23	492	202	0				1309	2023.07.22 13:15	4	14.8125	31.5	29.75	2192	202	0				26.375	2023.07.22 13:15	0.03125
1310	2023.07.22 13:15	4	25.375	25.625	23.875	491	202	0				1310	2023.07.22 13:20	4	14.9375	31.9375	29.75	2187	202	0				26.8125	2023.07.22 13:20	0.03125
1311	2023.07.22 13:20	4	25.625	25.625	23.75	491	202	0				1311	2023.07.22 13:25	4	15.0625	32.25	30.125	2178	202	0				26.9375	2023.07.22 13:25	0.0354167
1312	2023.07.22 13:25	4	25.125	25.4375	22.375	490	202	0				1312	2023.07.22 13:30	4	15.1875	32.625	30	2179	202	0				26.1875	2023.07.22 13:30	0.0354167
1313	2023.07.22 13:30	4	25.375	25.3125	22.25	489	202	0				1313	2023.07.22 13:35	4	15.375	32.875	30.375	2178	202	0				26.3125	2023.07.22 13:35	0.0354167
1314	2023.07.22 13:35	4	23.25	24.6875	23.0625	484	202	0				1314	2023.07.22 13:40	4	15.5	33.0625	30.375	2177	202	0				26.7188	2023.07.22 13:40	0.0354167
1315	2023.07.22 13:40	4	24.375	24.6875	23.25	485	202	0				1315	2023.07.22 13:45	4	15.625	33.375	31	2177	202	0				27.125	2023.07.22 13:45	0.0354167
1316	2023.07.22 13:45	4	24.75	24.625	21.875	485	202	0				1316	2023.07.22 13:50	4	15.75	33.5	30.625	2177	202	0				26.25	2023.07.22 13:50	0.0375
1317	2023.07.22 13:50	4	23.625	24.25	21.75	482	202	0				1317	2023.07.22 13:55	4	15.875	33.375	30.375	2177	202	0				26.0625	2023.07.22 13:55	0.0375
1318	2023.07.22 13:55	4	22.25	23.625	21.6875	478	202	0				1318	2023.07.22 14:00	4	16	33.75	31.125	2178	202	0				26.4062	2023.07.22 14:00	0.0260417
1319	2023.07.22 14:00	4	21.375	23.0625	22.375	476	202	0				1319	2023.07.22 14:05	4	16.125	34.5	31.875	2185	202	0				27.125	2023.07.22 14:05	0.0260417
1320	2023.07.22 14:05	4	20.875	22.6875	22.5625	474	202	0				1320	2023.07.22 14:10	4	16.25	34.375	31.6875	2182	202	0				27.125	2023.07.22 14:10	0.0260417
1321	2023.07.22 14:10	4	21.75	22.625	21.8125	473	202	0				1321	2023.07.22 14:15	4	16.3125	34.625	31.4375	2181	202	0				26.625	2023.07.22 14:15	0.0260417
1322	2023.07.22 14:15	4	22.75	22.6875	22.5	475	202	0				1322	2023.07.22 14:20	4	16.4375	34.75	31.875	2196	202	0				27.1875	2023.07.22 14:20	0.0260417
1323	2023.07.22 14:20	4	21.3125	22.5625	21.5625	476	202	0				1323	2023.07.22 14:25	4	16.5625	35	31.75	2199	202	0				26.6562	2023.07.22 14:25	0.015625
1324	2023.07.22 14:25	4	20.3125	22	21.125	469	202	0				1324	2023.07.22 14:30	4	16.625	34.875	31.6875	2203	202	0				26.4062	2023.07.22 14:30	0.015625
1325	2023.07.22 14:30	4	20.625	21.625	21.25	469	202	0				1325	2023.07.22 14:35	4	16.75	35.125	32	2197	202	0				26.625	2023.07.22 14:35	0.0177083
1326	2023.07.22 14:35	4	22	21.5	21.375	469	202	0				1326	2023.07.22 14:40	4	16.875	35.25	32.125	2195	202	0				26.75	2023.07.22 14:40	0.040625
1327	2023.07.22 14:40	4	22.75	21.5	21.25	469	202	0				1327	2023.07.22 14:45	4	17	35.4375	31.875	2195	202	0				26.5625	2023.07.22 14:45	0.040625
1328	2023.07.22 14:45	4	23.4375	21.625	21.3125	470	202	0				1328	2023.07.22 14:50	4	17.0625	35.75	32.375	2195	202	0				26.8438	2023.07.22 14:50	0.0322917
1329	2023.07.22 14:50	4	24.125	21.75	21.5	471	202	0				1329	2023.07.22 14:55	4	17.125	35.875	32.25	2194	202	0				26.875	2023.07.22 14:55	0.0322917
1330	2023.07.22 14:55	4	24.375	21.875	21.625	472	202	0				1330	2023.07.22 15:00	4	17.25	35.75	32	2185	202	0				26.8125	2023.07.22 15:00	0.040625
1331	2023.07.22 15:00	4	25.5	22.375	22.6875	475	202	0				1331	2023.07.22 15:05	4	17.375	35.5	31.5	2180	202	0				27.0938	2023.07.22 15:05	0.040625
1332	2023.07.22 15:05	4	27.0625	23.125	24.1875	480	202	0				1332	2023.07.22 15:10	4	17.4375	35.4375	31.375	2180	202	0				27.7812	2023.07.22 15:10	0.040625
1333	2023.07.22 15:10	4	29.6875	24.25	24.25	486	202	0				1333	2023.07.22 15:15	4	17.5	35.125	30.75	2179	202	0				27.5	2023.07.22 15:15	0.03125
1334	2023.07.22 15:15	4	30.75	25.25	24.875	492	202	0				1334	2023.07.22 15:20	4	17.625	34.5	30.125	2177	202	0				27.5	2023.07.22 15:20	0.0520833
1335	2023.07.22 15:20	4	31.625	25.875	24	497	202	0				1335	2023.07.22 15:25	4	17.625	34.125	30.1875	2172	202	0				27.0938	2023.07.22 15:25	0.06875
1336	2023.07.22 15:25	4	28.625	25.75	22.3125	490	202	0				1336	2023.07.22 15:30	4	17.75	34.3125	30.8125	2170	202	0				26.5625	2023.07.22 15:30	0.0833333
1337	2023.07.22 15:30	4	30	25.6875	22.1875	493	202	0				1337	2023.07.22 15:35	4	17.75	34.8125	31.5625	2180	202	0				26.875	2023.07.22 15:35	0.0729167
1338	2023.07.22 15:35	4	31.125	26.1875	22.25	495	202	0				1338	2023.07.22 15:40	4	17.875	35.1875	31.75	2179	202	0				27	2023.07.22 15:40	0.06875
1339	2023.07.22 15:40	4	30.625	26.25	22.125	495	202	0				1339	2023.07.22 15:45	4	17.875	35.625	32.25	2184	202	0				27.1875	2023.07.22 15:45	0.0625
1340	2023.07.22 15:45	4	33.75	27.1875	23.875	505	202	0				1340	2023.07.22 15:50	4	18	35.75	32.375	2177	202	0				28.125	2023.07.22 15:50	0.0479167
1341	2023.07.22 15:50	4	31.9375	28	24.625	504	202	0				1341	2023.07.22 15:55	4	18.0625	36	32.625	2175	202	0				28.625	2023.07.22 15:55	0.0697917
1342	2023.07.22 15:55	4	29.875	28.25	25.25	500	202	0				1342	2023.07.22 16:00	4	18.125	36.375	32.875	2167	202	0				29.0625	2023.07.22 16:00	0.103125
1343	2023.07.22 16:00	4	28.25	27.75	24.8125	496	202	0				1343	2023.07.22 16:05	4	18.25	36.4375	32.625	2174	202	0				28.7188	2023.07.22 16:05	0.103125
1344	2023.07.22 16:05	4	26.875	27.25	24.125	492	202	0				1344	2023.07.22 16:10	4	18.25	36.375	32.4375	2175	202	0				28.2812	2023.07.22 16:10	0.103125
1345	2023.07.22 16:10	4	25.6875	26.75	23.5	490	202	0				1345	2023.07.22 16:15	4	18.375	35.75	31.75	2163	202	0				27.625	2023.07.22 16:15	0.103125
1346	2023.07.22 16:15	4	26.3125	26.5625	24.625	493	202	0				1346	2023.07.22 16:20	4	18.375	35	31.375	2159	202	0				28	2023.07.22 16:20	0.090625
1347	2023.07.22 16:20	4	30.375	27.3125	27.75	499	202	0				1347	2023.07.22 16:25	4	18.4375	35.0625	31.6875	2160	202	0				29.7188	2023.07.22 16:25	0.0739583
1348	2023.07.22 16:25	4	35.25	28.5	29.375	509	202	0				1348	2023.07.22 16:30	4	18.5	35.0625	32.0625	2166	202	0				30.7188	2023.07.22 16:30	0.0739583
1349	2023.07.22 16:30	4	37.4375	29.625	28.3125	515	202	0				1349	2023.07.22 16:35	4	18.5	35.0625	31.625	2170	202	0				29.9688	2023.07.22 16:35	0.0541667
1350	2023.07.22 16:35	4	33.9375	29.875	27.125	512	202	0				1350	2023.07.22 16:40	4	18.5	34.375	31.5	2161	202	0				29.3125	2023.07.22 16:40	0.05625
1351	2023.07.22 16:40	4	29.5	29.25	25.375	505	202	0				1351	2023.07.22 16:45	4	18.5625	34.375	31.625	2165	202	0				28.5	2023.07.22 16:45	0.05625
1352	2023.07.22 16:45	4	33.4375	29.6875	26.75	511	202	0				1352	2023.07.22 16:50	4	18.625	34.75	32	2161	202	0				29.375	2023.07.22 16:50	0.05625
1353	2023.07.22 16:50	4	31.4375	29.75	28	509	202	0				1353	2023.07.22 16:55	4	18.625	34.75	32.25	2153	202	0				30.125	2023.07.22 16:55	0.0677083
1354	2023.07.22 16:55	4	30.5	29.25	26.1875	507	202	0				1354	2023.07.22 17:00	4	18.6875	34.625	32.5	2150	202	0				29.3438	2023.07.22 17:00	0.0677083
1355	2023.07.22 17:00	4	30.1875	28.75	25.125	504	202	0				1355	2023.07.22 17:05	4	18.6875	34.5	32.3125	2168	202	0				28.7188	2023.07.22 17:05	0.0677083
1356	2023.07.22 17:05	4	29.875	28.4375	24.75	503	202	0				1356	2023.07.22 17:10	4	18.75	34.625	32.125	2173	202	0				28.4375	2023.07.22 17:10	0.078125
1357	2023.07.22 17:10	4	30.125	28.5	25.625	503	202	0				1357	2023.07.22 17:15	4	18.75	34.625	32.3125	2170	202	0				28.9688	2023.07.22 17:15	0.078125
1358	2023.07.22 17:15	4	31.1875	28.875	28.125	506	202	0				1358	2023.07.22 17:20	4	18.75	34.5	32.125	2164	202	0				30.125	2023.07.22 17:20	0.078125
1359	2023.07.22 17:20	4	32.25	30.0625	29.625	528	202	0				1359	2023.07.22 17:25	4	18.75	34.1875	31.3125	2175	202	0				30.4688	2023.07.22 17:25	0.0854167
1360	2023.07.22 17:25	4	27.875	30.25	28	511	202	0				1360	2023.07.22 17:30	4	18.75	34.1875	31.25	2173	202	0				29.625	2023.07.22 17:30	0.0572917
1361	2023.07.22 17:30	4	25.375	29.25	26.625	502	202	0				1361	2023.07.22 17:35	4	18.75	33.625	30.5	2158	202	0				28.5625	2023.07.22 17:35	0.0395833
1362	2023.07.22 17:35	4	26.75	28.625	25.625	501	202	0				1362	2023.07.22 17:40	4	18.8125	33.3125	30.625	2162	202	0				28.125	2023.07.22 17:40	0.046875
1363	2023.07.22 17:40	4	27.625	28.375	26.75	499	202	0				1363	2023.07.22 17:45	4	18.75	33	30.6875	2149	202	0				28.7188	2023.07.22 17:45	0.046875
1364	2023.07.22 17:45	4	26.875	28.25	27.125	498	202	0				1364	2023.07.22 17:50	4	18.8125	32	30.125	2139	202	0				28.625	2023.07.22 17:50	0.046875
1365	2023.07.22 17:50	4	26.875	27.625	26.3125	495	202	0				1365	2023.07.22 17:55	4	18.8125	30.75	29.5	2137	202	0				27.9062	2023.07.22 17:55	0.046875
1366	2023.07.22 17:55	4	26.25	27	26	493	202	0				1366	2023.07.22 18:00	4	18.75	30.5	29.875	2137	202	0				27.9375	2023.07.22 18:00	0.0458333
1367	2023.07.22 18:00	4	26.0625	26.875	27.8125	494	202	0				1367	2023.07.22 18:05	4	18.75	30.9375	30.375	2136	202	0				29.0938	2023.07.22 18:05	0.0427083
1368	2023.07.22 18:05	4	26.0625	27.125	28	493	202	0				1368	2023.07.22 18:10	4	18.6875	31.625	30.625	2138	202	0				29.3125	2023.07.22 18:10	0.0791667
1369	2023.07.22 18:10	4	26.625	27.25	28.625	495	202	0				1369	2023.07.22 18:15	4	18.625	31.1875	29.125	2134	202	0				28.875	2023.07.22 18:15	0.0791667
1370	2023.07.22 18:15	4	27.375	27.625	28.75	497	202	0				1370	2023.07.22 18:20	4	18.625	30.625	29	2132	202	0				28.875	2023.07.22 18:20	0.0791667
1371	2023.07.22 18:20	4	26.125	27.625	28.5	495	202	0				1371	2023.07.22 18:25	4	18.625	31.125	30.125	2129	202	0				29.3125	2023.07.22 18:25	0.0791667
1372	2023.07.22 18:25	4	26.75	27.75	28.6875	496	202	0				1372	2023.07.22 18:30	4	18.625	31.125	29.75	2128	202	0				29.2188	2023.07.22 18:30	0.0760417
1373	2023.07.22 18:30	4	27.5625	27.625	27.3125	497	202	0				1373	2023.07.22 18:35	4	18.625	30.4375	28.75	2124	202	0				28.0312	2023.07.22 18:35	0.0395833
1374	2023.07.22 18:35	4	26.375	27.3125	26.125	494	202	0				1374	2023.07.22 18:40	4	18.5625	29.5	27.75	2122	202	0				26.9375	2023.07.22 18:40	0.0302083
1375	2023.07.22 18:40	4	26.6875	27.125	26.75	494	202	0				1375	2023.07.22 18:45	4	18.5	28.375	27.25	2116	202	0				27	2023.07.22 18:45	0.046875
1376	2023.07.22 18:45	4	26.75	27.1875	26.75	499	202	0				1376	2023.07.22 18:50	4	18.5	28.125	28.3125	2113	202	0				27.5312	2023.07.22 18:50	0.046875
1377	2023.07.22 18:50	4	27.125	26.9375	25.75	499	202	0				1377	2023.07.22 18:55	4	18.4375	27.625	28.375	2114	202	0				27.0625	2023.07.22 18:55	0.0395833
1378	2023.07.22 18:55	4	28.625	26.6875	25.0625	499	202	0				1378	2023.07.22 19:00	4	18.375	27.9375	28.875	2109	202	0				26.9688	2023.07.22 19:00	0.0614583
1379	2023.07.22 19:00	4	29.8125	26.5625	24.9375	496	202	0				1379	2023.07.22 19:05	4	18.375	28.125	28.75	2111	202	0				26.8438	2023.07.22 19:05	0.0958333
1380	2023.07.22 19:05	4	26.9375	26.5	24.9375	493	202	0				1380	2023.07.22 19:10	4	18.3125	27.875	28.3125	2108	202	0				26.625	2023.07.22 19:10	0.123958
1381	2023.07.22 19:10	4	25.5	26.25	24.9375	490	202	0				1381	2023.07.22 19:15	4	18.25	27.3125	27.3125	2105	202	0				26.125	2023.07.22 19:15	0.1375
1382	2023.07.22 19:15	4	25.0625	26.125	25.375	491	202	0				1382	2023.07.22 19:20	4	18.25	26.625	27.125	2088	202	0				26.25	2023.07.22 19:20	0.1375
1383	2023.07.22 19:20	4	24.25	26	24.625	492	202	0				1383	2023.07.22 19:25	4	18.125	26	27.125	2085	202	0				25.875	2023.07.22 19:25	0.125
1384	2023.07.22 19:25	4	25.375	25.8125	24.25	492	202	0				1384	2023.07.22 19:30	4	18.125	25.375	26	2092	202	0				25.125	2023.07.22 19:30	0.1
1385	2023.07.22 19:30	4	25.5	25.625	24.0625	497	202	0				1385	2023.07.22 19:35	4	18.125	24.5	23.875	2087	202	0				23.9688	2023.07.22 19:35	0.0614583
1386	2023.07.22 19:35	4	25	25.4375	23.625	496	202	0				1386	2023.07.22 19:40	4	18	23.4375	22.1875	2084	202	0				22.9062	2023.07.22 19:40	0.0416667
1387	2023.07.22 19:40	4	24.1875	25.25	22.875	494	202	0				1387	2023.07.22 19:45	4	18	22.75	21.375	2083	202	0				22.125	2023.07.22 19:45	0.0416667
1388	2023.07.22 19:45	4	23.5	25	22.25	493	202	0				1388	2023.07.22 19:50	4	17.875	22.8125	22.375	2084	202	0				22.3125	2023.07.22 19:50	0.065625
1389	2023.07.22 19:50	4	23.5625	24.75	22	493	202	0				1389	2023.07.22 19:55	4	17.875	23.25	23.5	2082	202	0				22.75	2023.07.22 19:55	0.0854167
1390	2023.07.22 19:55	4	24.5625	24.625	22.5	493	202	0				1390	2023.07.22 20:00	4	17.8125	22.75	23.375	2083	202	0				22.9375	2023.07.22 20:00	0.096875
1391	2023.07.22 20:00	4	24.625	24.625	23	489	202	0				1391	2023.07.22 20:05	4	17.75	22	21.875	2081	202	0				22.4375	2023.07.22 20:05	0.090625
1392	2023.07.22 20:05	4	22.625	24.3125	22.5	473	202	0				1392	2023.07.22 20:10	4	17.75	21.125	20.875	2079	202	0				21.6875	2023.07.22 20:10	0.0697917
1393	2023.07.22 20:10	4	20.875	23.625	23.375	472	202	0				1393	2023.07.22 20:15	4	17.625	20.5	20.25	2076	202	0				21.8125	2023.07.22 20:15	0.0697917
1394	2023.07.22 20:15	4	20.9375	23.375	22.5	473	202	0				1394	2023.07.22 20:20	4	17.625	19.875	19.4375	2075	202	0				20.9688	2023.07.22 20:20	0.0416667
1395	2023.07.22 20:20	4	20.625	23.125	21.75	473	202	0				1395	2023.07.22 20:25	4	17.5	19.375	19	2073	202	0				20.375	2023.07.22 20:25	0.0229167
1396	2023.07.22 20:25	4	20.3125	22.875	21.375	471	202	0				1396	2023.07.22 20:30	4	17.5	19.0625	18.6875	2074	202	0				20.0312	2023.07.22 20:30	0.0239583
1397	2023.07.22 20:30	4	20.25	22.5625	21	495	202	0				1397	2023.07.22 20:35	4	17.375	18.875	18.4375	2073	202	0				19.7188	2023.07.22 20:35	0.0239583
1398	2023.07.22 20:35	4	21.5	22.5	21.625	479	202	0				1398	2023.07.22 20:40	4	17.375	19	18.6875	2077	202	0				20.1562	2023.07.22 20:40	0.0125
1399	2023.07.22 20:40	4	21.875	22.5	21.8125	480	202	0				1399	2023.07.22 20:45	4	17.25	19.1875	19	2075	202	0				20.4062	2023.07.22 20:45	0.0260417
1400	2023.07.22 20:45	4	22	22.5	21.9375	481	202	0				1400	2023.07.22 20:50	4	17.25	19.1875	18.75	2072	202	0				20.3438	2023.07.22 20:50	0.0354167
1401	2023.07.22 20:50	4	22	22.5	22.0625	481	202	0				1401	2023.07.22 20:55	4	17.125	19.125	18.75	2072	202	0				20.4062	2023.07.22 20:55	0.0416667
1402	2023.07.22 20:55	4	22.125	22.5	22.125	481	202	0				1402	2023.07.22 21:00	4	17.125	19.125	18.75	2073	202	0				20.4375	2023.07.22 21:00	0.0458333
1403	2023.07.22 21:00	4	22.125	22.5	22.25	481	202	0				1403	2023.07.22 21:05	4	17.0625	19.125	18.625	2074	202	0				20.4375	2023.07.22 21:05	0.05
1404	2023.07.22 21:05	4	22.25	22.5	22.25	481	202	0				1404	2023.07.22 21:10	4	17	18.625	17.875	2071	202	0				20.0625	2023.07.22 21:10	0.0416667
1405	2023.07.22 21:10	4	22.25	22.5	22.3125	482	202	0				1405	2023.07.22 21:15	4	17	18	17	2069	202	0				19.6562	2023.07.22 21:15	0.0333333
1406	2023.07.22 21:15	4	22.25	22.5	22.375	482	202	0				1406	2023.07.22 21:20	4	17	17.375	16.375	2065	202	0				19.375	2023.07.22 21:20	0.0270833
1407	2023.07.22 21:20	4	22.3125	22.5625	22.375	482	202	0				1407	2023.07.22 21:25	4	16.875	17	16	2067	202	0				19.1875	2023.07.22 21:25	0.0260417
1408	2023.07.22 21:25	4	22.375	22.5625	22.4375	482	202	0				1408	2023.07.22 21:30	4	16.875	16.5	15.6875	2065	202	0				19.0625	2023.07.22 21:30	0.0239583
1409	2023.07.22 21:30	4	22.375	22.5625	22.5	482	202	0				1409	2023.07.22 21:35	4	16.75	16.125	15.375	2055	202	0				18.9375	2023.07.22 21:35	0.0229167
1410	2023.07.22 21:35	4	22.375	22.625	22.5	482	202	0				1410	2023.07.22 21:40	4	16.75	15.875	15.125	2051	202	0				18.8125	2023.07.22 21:40	0.0208333
1411	2023.07.22 21:40	4	22.3125	22.5625	22.5	482	202	0				1411	2023.07.22 21:45	4	16.625	15.625	14.8125	2050	202	0				18.6562	2023.07.22 21:45	0.015625
1412	2023.07.22 21:45	4	22.25	22.5625	22.5	482	202	0				1412	2023.07.22 21:50	4	16.625	15.5	14.625	2050	202	0				18.5625	2023.07.22 21:50	0.0125
1413	2023.07.22 21:50	4	22.25	22.5625	22.4375	482	202	0				1413	2023.07.22 21:55	4	16.5625	15.3125	14.375	2059	202	0				18.4062	2023.07.22 21:55	0.00729167
1414	2023.07.22 21:55	4	22.25	22.5	22.4375	482	202	0				1414	2023.07.22 22:00	4	16.5	15.125	14.25	2060	202	0				18.3438	2023.07.22 22:00	0.00520833
1415	2023.07.22 22:00	4	22.25	22.5	22.375	482	202	0				1415	2023.07.22 22:05	4	16.4375	15	14.125	2060	202	0				18.25	2023.07.22 22:05	0.003125
1416	2023.07.22 22:05	4	22.25	22.5	22.375	482	202	0				1416	2023.07.22 22:10	4	16.375	14.875	14	2065	202	0				18.1875	2023.07.22 22:10	0.00416667
1417	2023.07.22 22:10	4	22.1875	22.5	22.375	482	202	0				1417	2023.07.22 22:15	4	16.375	14.75	14	2061	202	0				18.1875	2023.07.22 22:15	0.009375
1418	2023.07.22 22:15	4	22.1875	22.5	22.375	493	202	0				1418	2023.07.22 22:20	4	16.25	14.75	14.0625	2065	202	0				18.2188	2023.07.22 22:20	0.0166667
1419	2023.07.22 22:20	4	22.375	22.5	22.4375	473	202	0				1419	2023.07.22 22:25	4	16.25	14.75	14.125	2061	202	0				18.2812	2023.07.22 22:25	0.021875
1420	2023.07.22 22:25	4	22.25	22.5	22.4375	473	202	0				1420	2023.07.22 22:30	4	16.125	14.75	14.125	2058	202	0				18.2812	2023.07.22 22:30	0.0260417
1421	2023.07.22 22:30	4	22.25	22.5	22.375	473	202	0				1421	2023.07.22 22:35	4	16.125	14.75	14.125	2066	202	0				18.25	2023.07.22 22:35	0.0270833
1422	2023.07.22 22:35	4	22.125	22.5	22.375	473	202	0				1422	2023.07.22 22:40	4	16.0625	14.625	13.9375	2062	202	0				18.1562	2023.07.22 22:40	0.0291667
1423	2023.07.22 22:40	4	22.125	22.5	22.375	473	202	0				1423	2023.07.22 22:45	4	16	14.4375	13.625	2063	202	0				18	2023.07.22 22:45	0.025
1424	2023.07.22 22:45	4	22.125	22.5	22.3125	473	202	0				1424	2023.07.22 22:50	4	16	14.25	13.25	2059	202	0				17.7812	2023.07.22 22:50	0.0197917
1425	2023.07.22 22:50	4	22.0625	22.4375	22.25	473	202	0				1425	2023.07.22 22:55	4	16	13.9375	13	2056	202	0				17.625	2023.07.22 22:55	0.0145833
1426	2023.07.22 22:55	4	22.0625	22.4375	22.25	473	202	0				1426	2023.07.22 23:00	4	15.875	13.75	12.75	2055	202	0				17.5	2023.07.22 23:00	0.0104167
1427	2023.07.22 23:00	4	22	22.375	22.25	473	202	0				1427	2023.07.22 23:05	4	15.875	13.625	12.625	2055	202	0				17.4375	2023.07.22 23:05	0.0104167
1428	2023.07.22 23:05	4	22	22.375	22.1875	473	202	0				1428	2023.07.22 23:10	4	15.8125	13.375	12.375	2054	202	0				17.2812	2023.07.22 23:10	0.009375
1429	2023.07.22 23:10	4	22	22.375	22.1875	473	202	0				1429	2023.07.22 23:15	4	15.75	13.25	12.3125	2054	202	0				17.25	2023.07.22 23:15	0.0145833
1430	2023.07.22 23:15	4	21.9375	22.3125	22.125	473	202	0				1430	2023.07.22 23:20	4	15.75	13.125	12.25	2053	202	0				17.1875	2023.07.22 23:20	0.0177083
1431	2023.07.22 23:20	4	21.9375	22.3125	22.125	473	202	0				1431	2023.07.22 23:25	4	15.625	13.125	12.25	2053	202	0				17.1875	2023.07.22 23:25	0.01875
1432	2023.07.22 23:25	4	21.9375	22.25	22.125	473	202	0				1432	2023.07.22 23:30	4	15.625	13.0625	12.25	2054	202	0				17.1875	2023.07.22 23:30	0.01875
1433	2023.07.22 23:30	4	21.875	22.25	22.125	473	202	0				1433	2023.07.22 23:35	4	15.625	13	12.125	2053	202	0				17.125	2023.07.22 23:35	0.0166667
1434	2023.07.22 23:35	4	21.875	22.25	22.125	473	202	0				1434	2023.07.22 23:40	4	15.5	12.8125	11.875	2054	202	0				17	2023.07.22 23:40	0.0125
1435	2023.07.22 23:40	4	21.875	22.25	22.125	473	202	0				1435	2023.07.22 23:45	4	15.5	12.5	11.5	2055	202	0				16.8125	2023.07.22 23:45	0.00833333
1436	2023.07.22 23:45	4	21.875	22.25	22.0625	473	202	0				1436	2023.07.22 23:50	4	15.4375	12.1875	11.25	2058	202	0				16.6562	2023.07.22 23:50	0.00833333
1437	2023.07.22 23:50	4	21.875	22.25	22.0625	473	202	0				1437	2023.07.22 23:55	4	15.375	12	11.1875	2055	202	0				16.625	2023.07.22 23:55	0.00833333
1438	2023.07.22 23:55	4	21.875	22.1875	22	472	202	0				1438	2023.07.23 00:00	4	15.375	12	11.25	2056	202	0				16.625	2023.07.23 00:00	0.00833333
1439	2023.07.23 00:00	4	21.875	22.125	22	472	202	0				1439	2023.07.23 00:05	4	15.3125	12	11.5	2054	202	0				16.75	2023.07.23 00:05	0.00416667
1440	2023.07.23 00:05	4	21.8125	22.125	22	472	202	0				1440	2023.07.23 00:10	4	15.25	12.125	11.625	2056	202	0				16.8125	2023.07.23 00:10	0.00625
1441	2023.07.23 00:10	4	21.8125	22.125	22	472	202	0				1441	2023.07.23 00:15	4	15.25	12.25	11.75	2055	202	0				16.875	2023.07.23 00:15	0.00625
1442	2023.07.23 00:15	4	21.8125	22.125	22	472	202	0				1442	2023.07.23 00:20	4	15.1875	12.3125	11.75	2050	202	0				16.875	2023.07.23 00:20	0.00729167
1443	2023.07.23 00:20	4	21.875	22.125	22	472	202	0				1443	2023.07.23 00:25	4	15.125	12.125	11.625	2064	202	0				16.8125	2023.07.23 00:25	0.00625
1444	2023.07.23 00:25	4	21.8125	22.125	22	475	202	0				1444	2023.07.23 00:30	4	15.125	12.125	11.5625	2054	202	0				16.7812	2023.07.23 00:30	0.00729167
1445	2023.07.23 00:30	4	21.875	22.125	22	475	202	0				1445	2023.07.23 00:35	4	15.0625	12.0625	11.5	2046	202	0				16.75	2023.07.23 00:35	0.009375
1446	2023.07.23 00:35	4	21.875	22.125	22	475	202	0				1446	2023.07.23 00:40	4	15	12.0625	11.375	2048	202	0				16.6875	2023.07.23 00:40	0.0135417
1447	2023.07.23 00:40	4	21.875	22.125	22	475	202	0				1447	2023.07.23 00:45	4	15	12.0625	11.375	2050	202	0				16.6875	2023.07.23 00:45	0.015625
1448	2023.07.23 00:45	4	21.875	22.125	22	475	202	0				1448	2023.07.23 00:50	4	15	12	11.3125	2050	202	0				16.6562	2023.07.23 00:50	0.0145833
1449	2023.07.23 00:50	4	21.875	22.125	22	475	202	0				1449	2023.07.23 00:55	4	14.9375	12	11.25	2052	202	0				16.625	2023.07.23 00:55	0.0135417
1450	2023.07.23 00:55	4	21.875	22.125	22	475	202	0				1450	2023.07.23 01:00	4	14.875	11.875	11.125	2055	202	0				16.5625	2023.07.23 01:00	0.0114583
1451	2023.07.23 01:00	4	21.875	22.0625	22	475	202	0				1451	2023.07.23 01:05	4	14.875	11.625	10.9375	2053	202	0				16.4688	2023.07.23 01:05	0.009375
1452	2023.07.23 01:05	4	21.875	22.0625	22	475	202	0				1452	2023.07.23 01:10	4	14.8125	11.375	10.5625	2046	202	0				16.2812	2023.07.23 01:10	0.009375
1453	2023.07.23 01:10	4	21.8125	22.0625	22	475	202	0				1453	2023.07.23 01:15	4	14.75	11.125	10.4375	2047	202	0				16.2188	2023.07.23 01:15	0.009375
1454	2023.07.23 01:15	4	21.8125	22.0625	22	475	202	0				1454	2023.07.23 01:20	4	14.75	11.0625	10.4375	2047	202	0				16.2188	2023.07.23 01:20	0.009375
1455	2023.07.23 01:20	4	21.75	22	21.9375	475	202	0				1455	2023.07.23 01:25	4	14.75	11.125	10.625	2049	202	0				16.2812	2023.07.23 01:25	0.00729167
1456	2023.07.23 01:25	4	21.75	22	21.875	475	202	0				1456	2023.07.23 01:30	4	14.6875	11.25	11	2040	202	0				16.4375	2023.07.23 01:30	0.003125
1457	2023.07.23 01:30	4	21.75	22	21.875	475	202	0				1457	2023.07.23 01:35	4	14.625	11.375	11.125	2038	202	0				16.5	2023.07.23 01:35	0.00520833
1458	2023.07.23 01:35	4	21.75	22	21.875	475	202	0				1458	2023.07.23 01:40	4	14.625	11.375	11.125	2038	202	0				16.5	2023.07.23 01:40	0.00833333
1459	2023.07.23 01:40	4	21.75	22	21.875	475	202	0				1459	2023.07.23 01:45	4	14.5625	11.4375	11.0625	2037	202	0				16.4688	2023.07.23 01:45	0.0114583
1460	2023.07.23 01:45	4	21.75	22	21.875	475	202	0				1460	2023.07.23 01:50	4	14.5	11.5	11.0625	2038	202	0				16.4688	2023.07.23 01:50	0.0145833
1461	2023.07.23 01:50	4	21.75	22	21.875	475	202	0				1461	2023.07.23 01:55	4	14.5	11.5625	11.0625	2042	202	0				16.4688	2023.07.23 01:55	0.0177083
1462	2023.07.23 01:55	4	21.75	22	21.875	475	202	0				1462	2023.07.23 02:00	4	14.5	11.5	10.9375	2045	202	0				16.4062	2023.07.23 02:00	0.0197917
1463	2023.07.23 02:00	4	21.75	22	21.875	475	202	0				1463	2023.07.23 02:05	4	14.4375	11.5	10.8125	2042	202	0				16.3438	2023.07.23 02:05	0.0260417
1464	2023.07.23 02:05	4	21.75	22	21.875	475	202	0				1464	2023.07.23 02:10	4	14.4375	11.375	10.625	2042	202	0				16.25	2023.07.23 02:10	0.0333333
1465	2023.07.23 02:10	4	21.75	22	21.875	475	202	0				1465	2023.07.23 02:15	4	14.375	11.25	10.375	2040	202	0				16.125	2023.07.23 02:15	0.0375
1466	2023.07.23 02:15	4	21.75	22	21.875	475	202	0				1466	2023.07.23 02:20	4	14.375	11.125	10.1875	2035	202	0				16.0312	2023.07.23 02:20	0.0354167
1467	2023.07.23 02:20	4	21.75	22	21.875	475	202	0				1467	2023.07.23 02:25	4	14.375	10.9375	10	2034	202	0				15.9375	2023.07.23 02:25	0.0322917
1468	2023.07.23 02:25	4	21.75	22	21.875	475	202	0				1468	2023.07.23 02:30	4	14.3125	10.75	9.75	2032	202	0				15.8125	2023.07.23 02:30	0.028125
1469	2023.07.23 02:30	4	21.75	21.9375	21.875	475	202	0				1469	2023.07.23 02:35	4	14.25	10.3125	9.25	2031	202	0				15.5625	2023.07.23 02:35	0.025
1470	2023.07.23 02:35	4	21.75	21.9375	21.875	475	202	0				1470	2023.07.23 02:40	4	14.25	9.8125	8.625	2032	202	0				15.25	2023.07.23 02:40	0.0229167
1471	2023.07.23 02:40	4	21.75	21.9375	21.875	475	202	0				1471	2023.07.23 02:45	4	14.25	9.3125	8.125	2036	202	0				15	2023.07.23 02:45	0.0239583
1472	2023.07.23 02:45	4	21.75	21.9375	21.875	475	202	0				1472	2023.07.23 02:50	4	14.125	9	8.0625	2042	202	0				14.9688	2023.07.23 02:50	0.0333333
1473	2023.07.23 02:50	4	21.75	21.9375	21.875	475	202	0				1473	2023.07.23 02:55	4	14.125	9	8.375	2040	202	0				15.125	2023.07.23 02:55	0.0447917
1474	2023.07.23 02:55	4	21.75	21.9375	21.875	475	202	0				1474	2023.07.23 03:00	4	14.125	8.875	8.125	2039	202	0				15	2023.07.23 03:00	0.0447917
1475	2023.07.23 03:00	4	21.75	21.9375	21.875	475	202	0				1475	2023.07.23 03:05	4	14	8.625	7.75	2039	202	0				14.8125	2023.07.23 03:05	0.0385417
1476	2023.07.23 03:05	4	21.75	21.9375	21.875	475	202	0				1476	2023.07.23 03:10	4	14	8.125	7.25	2038	202	0				14.5625	2023.07.23 03:10	0.0302083
1477	2023.07.23 03:10	4	21.75	21.9375	21.875	475	202	0				1477	2023.07.23 03:15	4	13.9375	7.75	6.9375	2037	202	0				14.4062	2023.07.23 03:15	0.025
1478	2023.07.23 03:15	4	21.75	21.9375	21.875	475	202	0				1478	2023.07.23 03:20	4	13.875	7.3125	6.375	2039	202	0				14.125	2023.07.23 03:20	0.015625
1479	2023.07.23 03:20	4	21.6875	21.875	21.8125	475	202	0				1479	2023.07.23 03:25	4	13.875	6.8125	5.75	2038	202	0				13.7812	2023.07.23 03:25	0.01875
1480	2023.07.23 03:25	4	21.6875	21.875	21.8125	475	202	0				1480	2023.07.23 03:30	4	13.75	6.375	5.5	2040	202	0				13.6562	2023.07.23 03:30	0.01875
1481	2023.07.23 03:30	4	21.625	21.875	21.75	475	202	0				1481	2023.07.23 03:35	4	13.75	6.25	5.625	2037	202	0				13.6875	2023.07.23 03:35	0.0177083
1482	2023.07.23 03:35	4	21.625	21.875	21.75	475	202	0				1482	2023.07.23 03:40	4	13.625	6.25	5.8125	2037	202	0				13.7812	2023.07.23 03:40	0.021875
1483	2023.07.23 03:40	4	21.625	21.875	21.75	475	202	0				1483	2023.07.23 03:45	4	13.625	6.125	5.875	2036	202	0				13.8125	2023.07.23 03:45	0.03125
1484	2023.07.23 03:45	4	21.625	21.875	21.75	475	202	0				1484	2023.07.23 03:50	4	13.5625	6.1875	6.25	2038	202	0				14	2023.07.23 03:50	0.0333333
1485	2023.07.23 03:50	4	21.625	21.875	21.75	475	202	0				1485	2023.07.23 03:55	4	13.5	6.4375	6.6875	2036	202	0				14.2188	2023.07.23 03:55	0.0375
1486	2023.07.23 03:55	4	21.625	21.875	21.75	475	202	0				1486	2023.07.23 04:00	4	13.4375	6.5	6.375	2036	202	0				14.0625	2023.07.23 04:00	0.0322917
1487	2023.07.23 04:00	4	21.625	21.875	21.75	475	202	0				1487	2023.07.23 04:05	4	13.375	6.3125	5.9375	2033	202	0				13.8438	2023.07.23 04:05	0.025
1488	2023.07.23 04:05	4	21.625	21.8125	21.75	475	202	0				1488	2023.07.23 04:10	4	13.375	6	5.375	2025	202	0				13.5625	2023.07.23 04:10	0.0177083
1489	2023.07.23 04:10	4	21.625	21.8125	21.75	475	202	0				1489	2023.07.23 04:15	4	13.3125	5.625	4.8125	2029	202	0				13.2812	2023.07.23 04:15	0.03125
1490	2023.07.23 04:15	4	21.5625	21.8125	21.6875	475	202	0				1490	2023.07.23 04:20	4	13.25	5.25	4.75	2017	202	0				13.2188	2023.07.23 04:20	0.0364583
1491	2023.07.23 04:20	4	21.5	21.75	21.6875	475	202	0				1491	2023.07.23 04:25	4	13.25	5	4.5	2031	202	0				13.0938	2023.07.23 04:25	0.0364583
1492	2023.07.23 04:25	4	21.5	21.75	21.625	475	202	0				1492	2023.07.23 04:30	4	13.125	4.875	4.875	2027	202	0				13.25	2023.07.23 04:30	0.03125
1493	2023.07.23 04:30	4	21.5	21.75	21.625	475	202	0				1493	2023.07.23 04:35	4	13.125	4.9375	5.1875	2028	202	0				13.4062	2023.07.23 04:35	0.0260417
1494	2023.07.23 04:35	4	21.5	21.75	21.625	475	202	0				1494	2023.07.23 04:40	4	13	5.25	5.625	2027	202	0				13.625	2023.07.23 04:40	0.0270833
1495	2023.07.23 04:40	4	21.5	21.75	21.625	474	202	0				1495	2023.07.23 04:45	4	13	5.875	6.4375	2029	202	0				14.0312	2023.07.23 04:45	0.034375
1496	2023.07.23 04:45	4	21.5	21.75	21.625	474	202	0				1496	2023.07.23 04:50	4	13	6.375	6.75	2030	202	0				14.1875	2023.07.23 04:50	0.0385417
1497	2023.07.23 04:50	4	21.5	21.75	21.625	474	202	0				1497	2023.07.23 04:55	4	12.875	6.5	6.375	2029	202	0				14	2023.07.23 04:55	0.0333333
1498	2023.07.23 04:55	4	21.5	21.75	21.625	474	202	0				1498	2023.07.23 05:00	4	12.875	6.375	6	2028	202	0				13.8125	2023.07.23 05:00	0.0322917
1499	2023.07.23 05:00	4	21.5	21.6875	21.625	474	202	0				1499	2023.07.23 05:05	4	12.875	6.25	5.625	2028	202	0				13.625	2023.07.23 05:05	0.0322917
1500	2023.07.23 05:05	4	21.4375	21.6875	21.5625	474	202	0				1500	2023.07.23 05:10	4	12.8125	6	5.1875	2028	202	0				13.375	2023.07.23 05:10	0.0270833
1501	2023.07.23 05:10	4	21.4375	21.6875	21.5625	474	202	0				1501	2023.07.23 05:15	4	12.75	5.625	4.75	2027	202	0				13.1562	2023.07.23 05:15	0.0197917
1502	2023.07.23 05:15	4	21.4375	21.625	21.5625	474	202	0				1502	2023.07.23 05:20	4	12.75	5.375	4.5	2027	202	0				13.0312	2023.07.23 05:20	0.01875
1503	2023.07.23 05:20	4	21.375	21.625	21.5	474	202	0				1503	2023.07.23 05:25	4	12.75	5.1875	4.5	2025	202	0				13	2023.07.23 05:25	0.0177083
1504	2023.07.23 05:25	4	21.375	21.625	21.5	474	202	0				1504	2023.07.23 05:30	4	12.6875	5	4.1875	2024	202	0				12.8438	2023.07.23 05:30	0.0125
1505	2023.07.23 05:30	4	21.375	21.625	21.5	474	202	0				1505	2023.07.23 05:35	4	12.625	4.6875	3.8125	2026	202	0				12.6562	2023.07.23 05:35	0.00625
1506	2023.07.23 05:35	4	21.375	21.625	21.5	474	202	0				1506	2023.07.23 05:40	4	12.625	4.375	3.625	2028	202	0				12.5625	2023.07.23 05:40	0.00625
1507	2023.07.23 05:40	4	21.375	21.625	21.5	474	202	0				1507	2023.07.23 05:45	4	12.5625	4.25	3.625	2031	202	0				12.5625	2023.07.23 05:45	0.0104167
1508	2023.07.23 05:45	4	21.375	21.625	21.5	474	202	0				1508	2023.07.23 05:50	4	12.5	4	3.4375	2031	202	0				12.4688	2023.07.23 05:50	0.0104167
1509	2023.07.23 05:50	4	21.375	21.625	21.5	474	202	0				1509	2023.07.23 05:55	4	12.5	3.9375	3.75	2032	202	0				12.625	2023.07.23 05:55	0.0104167
1510	2023.07.23 05:55	4	21.3125	21.625	21.5	474	202	0				1510	2023.07.23 06:00	4	12.4375	3.875	3.8125	2034	202	0				12.6562	2023.07.23 06:00	0.0114583
1511	2023.07.23 06:00	4	21.3125	21.5625	21.4375	474	202	0				1511	2023.07.23 06:05	4	12.375	3.875	3.5	2027	202	0				12.4688	2023.07.23 06:05	0.015625
1512	2023.07.23 06:05	4	21.25	21.5625	21.4375	474	202	0				1512	2023.07.23 06:10	4	12.375	3.75	3.75	2036	202	0				12.5938	2023.07.23 06:10	0.015625
1513	2023.07.23 06:10	4	21.25	21.5	21.375	474	202	0				1513	2023.07.23 06:15	4	12.3125	3.875	4.1875	2035	202	0				12.7812	2023.07.23 06:15	0.0166667
1514	2023.07.23 06:15	4	21.25	21.5	21.375	474	202	0				1514	2023.07.23 06:20	4	12.25	4	4	2034	202	0				12.6875	2023.07.23 06:20	0.0145833
1515	2023.07.23 06:20	4	21.25	21.5	21.375	474	202	0				1515	2023.07.23 06:25	4	12.25	3.875	3.75	2034	202	0				12.5625	2023.07.23 06:25	0.0104167
1516	2023.07.23 06:25	4	21.25	21.5	21.375	474	202	0				1516	2023.07.23 06:30	4	12.1875	3.875	3.5	2037	202	0				12.4375	2023.07.23 06:30	0.00625
1517	2023.07.23 06:30	4	21.25	21.5	21.375	474	202	0				1517	2023.07.23 06:35	4	12.125	3.6875	3.25	2038	202	0				12.3125	2023.07.23 06:35	0.00520833
1518	2023.07.23 06:35	4	21.1875	21.5	21.375	474	202	0				1518	2023.07.23 06:40	4	12.125	3.625	3.25	2035	202	0				12.3125	2023.07.23 06:40	0.00520833
1519	2023.07.23 06:40	4	21.1875	21.5	21.375	473	202	0				1519	2023.07.23 06:45	4	12.125	3.5	3.1875	2039	202	0				12.2812	2023.07.23 06:45	0.0104167
1520	2023.07.23 06:45	4	21.125	21.4375	21.3125	473	202	0				1520	2023.07.23 06:50	4	12	3.5	3.1875	2043	202	0				12.25	2023.07.23 06:50	0.0125
1521	2023.07.23 06:50	4	21.125	21.4375	21.3125	473	202	0				1521	2023.07.23 06:55	4	12	3.5	3.5	2043	202	0				12.4062	2023.07.23 06:55	0.0104167
1522	2023.07.23 06:55	4	21.125	21.4375	21.25	473	202	0				1522	2023.07.23 07:00	4	12	3.5	3.375	2042	202	0				12.3125	2023.07.23 07:00	0.0125
1523	2023.07.23 07:00	4	21.125	21.375	21.25	473	202	0				1523	2023.07.23 07:05	4	11.9375	3.5625	3.375	2045	202	0				12.3125	2023.07.23 07:05	0.01875
1524	2023.07.23 07:05	4	21.125	21.375	21.25	473	202	0				1524	2023.07.23 07:10	4	11.875	3.625	3.4375	2044	202	0				12.3438	2023.07.23 07:10	0.028125
1525	2023.07.23 07:10	4	21.125	21.375	21.25	473	202	0				1525	2023.07.23 07:15	4	11.875	3.6875	3.875	2035	202	0				12.5625	2023.07.23 07:15	0.0291667
1526	2023.07.23 07:15	4	21.125	21.375	21.25	473	202	0				1526	2023.07.23 07:20	4	11.875	3.8125	4	2036	202	0				12.625	2023.07.23 07:20	0.0291667
1527	2023.07.23 07:20	4	21.125	21.375	21.25	473	202	0				1527	2023.07.23 07:25	4	11.8125	3.875	3.875	2036	202	0				12.5625	2023.07.23 07:25	0.0302083
1528	2023.07.23 07:25	4	21.0625	21.375	21.25	473	202	0				1528	2023.07.23 07:30	4	11.75	4	4.125	2037	202	0				12.6875	2023.07.23 07:30	0.0302083
1529	2023.07.23 07:30	4	21.0625	21.375	21.25	473	202	0				1529	2023.07.23 07:35	4	11.75	4.25	4.5	2045	202	0				12.875	2023.07.23 07:35	0.0239583
1530	2023.07.23 07:35	4	21.0625	21.3125	21.25	473	202	0				1530	2023.07.23 07:40	4	11.75	4.6875	5.125	2042	202	0				13.1875	2023.07.23 07:40	0.0135417
1531	2023.07.23 07:40	4	21.0625	21.3125	21.25	473	202	0				1531	2023.07.23 07:45	4	11.6875	5.125	5.625	2039	202	0				13.4375	2023.07.23 07:45	0.0114583
1532	2023.07.23 07:45	4	21.0625	21.3125	21.1875	473	202	0				1532	2023.07.23 07:50	4	11.6875	5.375	5.625	2040	202	0				13.4062	2023.07.23 07:50	0.0145833
1533	2023.07.23 07:50	4	21	21.25	21.1875	473	202	0				1533	2023.07.23 07:55	4	11.625	5.625	5.75	2041	202	0				13.4688	2023.07.23 07:55	0.021875
1534	2023.07.23 07:55	4	21	21.25	21.1875	473	202	0				1534	2023.07.23 08:00	4	11.625	5.8125	6	2042	202	0				13.5938	2023.07.23 08:00	0.0270833
1535	2023.07.23 08:00	4	21	21.25	21.1875	473	202	0				1535	2023.07.23 08:05	4	11.625	5.875	5.9375	2041	202	0				13.5625	2023.07.23 08:05	0.0354167
1536	2023.07.23 08:05	4	21	21.25	21.1875	473	202	0				1536	2023.07.23 08:10	4	11.625	6	6	2042	202	0				13.5938	2023.07.23 08:10	0.040625
1537	2023.07.23 08:10	4	21	21.25	21.1875	473	202	0				1537	2023.07.23 08:15	4	11.625	6.1875	6.3125	2042	202	0				13.75	2023.07.23 08:15	0.0395833
1538	2023.07.23 08:15	4	21.0625	21.25	21.1875	473	202	0				1538	2023.07.23 08:20	4	11.625	6.375	6.5	2039	202	0				13.8438	2023.07.23 08:20	0.040625
1539	2023.07.23 08:20	4	21.125	21.25	21.25	473	202	0				1539	2023.07.23 08:25	4	11.625	6.6875	7	2034	202	0				14.125	2023.07.23 08:25	0.0375
1540	2023.07.23 08:25	4	21.125	21.25	21.25	473	202	0				1540	2023.07.23 08:30	4	11.625	7.125	7.5	2035	202	0				14.375	2023.07.23 08:30	0.0333333
1541	2023.07.23 08:30	4	21.125	21.25	21.25	473	202	0				1541	2023.07.23 08:35	4	11.625	7.5625	8	2036	202	0				14.625	2023.07.23 08:35	0.028125
1542	2023.07.23 08:35	4	21.125	21.25	21.25	473	202	0				1542	2023.07.23 08:40	4	11.625	8	8.375	2039	202	0				14.8125	2023.07.23 08:40	0.0229167
1543	2023.07.23 08:40	4	21.125	21.3125	21.25	473	202	0				1543	2023.07.23 08:45	4	11.625	8.3125	8.625	2039	202	0				14.9375	2023.07.23 08:45	0.01875
1544	2023.07.23 08:45	4	21.1875	21.3125	21.25	473	202	0				1544	2023.07.23 08:50	4	11.625	8.625	8.875	2039	202	0				15.0625	2023.07.23 08:50	0.0145833
1545	2023.07.23 08:50	4	21.1875	21.3125	21.25	473	202	0				1545	2023.07.23 08:55	4	11.625	9	9.25	2043	202	0				15.25	2023.07.23 08:55	0.0104167
1546	2023.07.23 08:55	4	21.1875	21.3125	21.3125	473	202	0				1546	2023.07.23 09:00	4	11.625	9.375	9.4375	2040	202	0				15.375	2023.07.23 09:00	0.0104167
1547	2023.07.23 09:00	4	21.25	21.375	21.3125	473	202	0				1547	2023.07.23 09:05	4	11.625	9.625	9.625	2042	202	0				15.4688	2023.07.23 09:05	0.0145833
1548	2023.07.23 09:05	4	21.25	21.375	21.375	473	202	0				1548	2023.07.23 09:10	4	11.6875	9.875	9.625	2039	202	0				15.5	2023.07.23 09:10	0.0208333
1549	2023.07.23 09:10	4	21.25	21.375	21.375	473	202	0				1549	2023.07.23 09:15	4	11.75	10	9.5	2041	202	0				15.4375	2023.07.23 09:15	0.034375
1550	2023.07.23 09:15	4	21.25	21.375	21.375	473	202	0				1550	2023.07.23 09:20	4	11.75	10.125	9.625	2043	202	0				15.5	2023.07.23 09:20	0.0385417
1551	2023.07.23 09:20	4	21.25	21.375	21.375	473	202	0				1551	2023.07.23 09:25	4	11.75	10.25	9.75	2043	202	0				15.5625	2023.07.23 09:25	0.0395833
1552	2023.07.23 09:25	4	21.25	21.375	21.3125	473	202	0				1552	2023.07.23 09:30	4	11.75	10.5	10.0625	2043	202	0				15.6875	2023.07.23 09:30	0.0416667
1553	2023.07.23 09:30	4	21.125	21.375	21.25	473	202	0				1553	2023.07.23 09:35	4	11.8125	10.875	10.5	2044	202	0				15.875	2023.07.23 09:35	0.0510417
1554	2023.07.23 09:35	4	21.125	21.375	21.25	473	202	0				1554	2023.07.23 09:40	4	11.8125	11.25	10.875	2043	202	0				16.0625	2023.07.23 09:40	0.059375
1555	2023.07.23 09:40	4	21.125	21.375	21.25	480	202	0				1555	2023.07.23 09:45	4	11.875	11.75	11.6875	2043	202	0				16.4688	2023.07.23 09:45	0.0572917
1556	2023.07.23 09:45	4	21.125	21.375	21.25	480	202	0				1556	2023.07.23 09:50	4	11.875	12.25	12.0625	2044	202	0				16.6562	2023.07.23 09:50	0.0510417
1557	2023.07.23 09:50	4	21.125	21.375	21.25	480	202	0				1557	2023.07.23 09:55	4	11.875	12.5	12.25	2044	202	0				16.75	2023.07.23 09:55	0.0479167
1558	2023.07.23 09:55	4	21.125	21.3125	21.1875	480	202	0				1558	2023.07.23 10:00	4	12	12.625	12.6875	2044	202	0				16.9375	2023.07.23 10:00	0.0416667
1559	2023.07.23 10:00	4	21.0625	21.25	21.1875	480	202	0				1559	2023.07.23 10:05	4	12	12.875	13.625	2044	202	0				17.4062	2023.07.23 10:05	0.0260417
1560	2023.07.23 10:05	4	21.0625	21.25	21.125	480	202	0				1560	2023.07.23 10:10	4	12	13.3125	14.5625	2044	202	0				17.8438	2023.07.23 10:10	0.0302083
1561	2023.07.23 10:10	4	21	21.25	21.125	480	202	0				1561	2023.07.23 10:15	4	12.125	13.75	15.25	2046	202	0				18.1875	2023.07.23 10:15	0.0427083
1562	2023.07.23 10:15	4	21	21.25	21.125	480	202	0				1562	2023.07.23 10:20	4	12.125	14	15.1875	2049	202	0				18.1562	2023.07.23 10:20	0.0614583
1563	2023.07.23 10:20	4	21	21.25	21.125	480	202	0				1563	2023.07.23 10:25	4	12.1875	14.0625	15.125	2048	202	0				18.125	2023.07.23 10:25	0.075
1564	2023.07.23 10:25	4	21	21.25	21.125	480	202	0				1564	2023.07.23 10:30	4	12.25	14.125	15.0625	2051	202	0				18.0938	2023.07.23 10:30	0.0947917
1565	2023.07.23 10:30	4	21	21.25	21.125	480	202	0				1565	2023.07.23 10:35	4	12.25	14.125	15.125	2049	202	0				18.125	2023.07.23 10:35	0.10625
1566	2023.07.23 10:35	4	21	21.1875	21.125	480	202	0				1566	2023.07.23 10:40	4	12.3125	14.625	16.375	2045	202	0				18.75	2023.07.23 10:40	0.090625
1567	2023.07.23 10:40	4	21	21.1875	21.125	480	202	0				1567	2023.07.23 10:45	4	12.375	15.5	17.625	2044	202	0				19.375	2023.07.23 10:45	0.0791667
1568	2023.07.23 10:45	4	21	21.1875	21.125	481	202	0				1568	2023.07.23 10:50	4	12.375	16.1875	18.75	2052	202	0				19.9375	2023.07.23 10:50	0.0729167
1569	2023.07.23 10:50	4	21.0625	21.1875	21.1875	481	202	0				1569	2023.07.23 10:55	4	12.4375	16.875	19.5	2053	202	0				20.3438	2023.07.23 10:55	0.0677083
1570	2023.07.23 10:55	4	21.125	21.25	21.25	481	202	0				1570	2023.07.23 11:00	4	12.5	18	20.625	2056	202	0				20.9375	2023.07.23 11:00	0.0479167
1571	2023.07.23 11:00	4	21.1875	21.25	21.25	481	202	0				1571	2023.07.23 11:05	4	12.5625	19	21.375	2058	202	0				21.3125	2023.07.23 11:05	0.0354167
1572	2023.07.23 11:05	4	21.25	21.25	21.3125	481	202	0				1572	2023.07.23 11:10	4	12.625	19.875	21.625	2058	202	0				21.4688	2023.07.23 11:10	0.0302083
1573	2023.07.23 11:10	4	21.25	21.3125	21.375	481	202	0				1573	2023.07.23 11:15	4	12.75	20.4375	22.125	2058	202	0				21.75	2023.07.23 11:15	0.0291667
1574	2023.07.23 11:15	4	21.375	21.375	21.375	482	202	0				1574	2023.07.23 11:20	4	12.8125	21.375	22.875	2052	202	0				22.125	2023.07.23 11:20	0.0166667
1575	2023.07.23 11:20	4	21.375	21.375	21.375	482	202	0				1575	2023.07.23 11:25	4	12.9375	22.1875	23.375	2058	202	0				22.375	2023.07.23 11:25	0.0145833
1576	2023.07.23 11:25	4	21.375	21.375	21.5	482	202	0				1576	2023.07.23 11:30	4	13	22.5625	23.125	2047	202	0				22.3125	2023.07.23 11:30	0.0208333
1577	2023.07.23 11:30	4	21.5	21.375	21.5	482	202	0				1577	2023.07.23 11:35	4	13.125	22.6875	22.875	2053	202	0				22.1875	2023.07.23 11:35	0.03125
1578	2023.07.23 11:35	4	21.5	21.4375	21.5	482	202	0				1578	2023.07.23 11:40	4	13.25	23.1875	23.25	2054	202	0				22.375	2023.07.23 11:40	0.0416667
1579	2023.07.23 11:40	4	21.5	21.5	21.5	482	202	0				1579	2023.07.23 11:45	4	13.375	23.75	23.75	2047	202	0				22.625	2023.07.23 11:45	0.0458333
1580	2023.07.23 11:45	4	21.5625	21.5	21.5625	482	202	0				1580	2023.07.23 11:50	4	13.4375	23.625	22.9375	2045	202	0				22.25	2023.07.23 11:50	0.0541667
1581	2023.07.23 11:50	4	21.625	21.5	21.625	483	202	0				1581	2023.07.23 11:55	4	13.5	23.9375	23.5	2045	202	0				22.5625	2023.07.23 11:55	0.0479167
1582	2023.07.23 11:55	4	21.625	21.5625	21.625	483	202	0				1582	2023.07.23 12:00	4	13.625	24.25	24	2040	202	0				22.8125	2023.07.23 12:00	0.0489583
1583	2023.07.23 12:00	4	21.625	21.625	21.625	483	202	0				1583	2023.07.23 12:05	4	13.75	24.875	24.625	2039	202	0				23.125	2023.07.23 12:05	0.0395833
1584	2023.07.23 12:05	4	21.6875	21.625	21.6875	483	202	0				1584	2023.07.23 12:10	4	13.8125	25.5	25.3125	2038	202	0				23.5	2023.07.23 12:10	0.0270833
1585	2023.07.23 12:10	4	21.75	21.625	21.75	483	202	0				1585	2023.07.23 12:15	4	13.875	26	25.5	2033	202	0				23.625	2023.07.23 12:15	0.0229167
1586	2023.07.23 12:15	4	21.75	21.625	21.75	483	202	0				1586	2023.07.23 12:20	4	14	26.3125	26	2036	202	0				23.875	2023.07.23 12:20	0.0145833
1587	2023.07.23 12:20	4	21.75	21.6875	21.75	484	202	0				1587	2023.07.23 12:25	4	14.0625	26.875	26.25	2033	202	0				24	2023.07.23 12:25	0.021875
1588	2023.07.23 12:25	4	21.8125	21.75	21.8125	484	202	0				1588	2023.07.23 12:30	4	14.1875	27.375	26.75	2033	202	0				24.2812	2023.07.23 12:30	0.0333333
1589	2023.07.23 12:30	4	21.875	21.75	21.875	484	202	0				1589	2023.07.23 12:35	4	14.25	27.75	26.75	2034	202	0				24.3125	2023.07.23 12:35	0.0354167
1590	2023.07.23 12:35	4	21.875	21.75	21.875	484	202	0				1590	2023.07.23 12:40	4	14.375	28	26.75	2031	202	0				24.3125	2023.07.23 12:40	0.0489583
1591	2023.07.23 12:40	4	21.875	21.75	21.875	484	202	0				1591	2023.07.23 12:45	4	14.5	28	26.375	2029	202	0				24.125	2023.07.23 12:45	0.0604167
1592	2023.07.23 12:45	4	21.875	21.8125	21.875	484	202	0				1592	2023.07.23 12:50	4	14.625	28.0625	26.5	2032	202	0				24.1875	2023.07.23 12:50	0.0635417
1593	2023.07.23 12:50	4	21.9375	21.875	21.9375	484	202	0				1593	2023.07.23 12:55	4	14.75	28.875	27.375	2037	202	0				24.6562	2023.07.23 12:55	0.059375
1594	2023.07.23 12:55	4	22	21.875	22	484	202	0				1594	2023.07.23 13:00	4	14.875	29.5	28.25	2036	202	0				25.125	2023.07.23 13:00	0.0489583
1595	2023.07.23 13:00	4	22	21.875	22	485	202	0				1595	2023.07.23 13:05	4	15	30	28.375	2031	202	0				25.1875	2023.07.23 13:05	0.05625
1596	2023.07.23 13:05	4	22	21.875	22	485	202	0				1596	2023.07.23 13:10	4	15.0625	30.5625	29.1875	2037	202	0				25.5938	2023.07.23 13:10	0.0447917
1597	2023.07.23 13:10	4	22	21.9375	22	485	202	0				1597	2023.07.23 13:15	4	15.1875	31.25	29.875	2038	202	0				25.9375	2023.07.23 13:15	0.0427083
1598	2023.07.23 13:15	4	22.0625	21.9375	22.0625	485	202	0				1598	2023.07.23 13:20	4	15.3125	31.875	30.125	2042	202	0				26.0938	2023.07.23 13:20	0.0375
1599	2023.07.23 13:20	4	22.125	22	22.125	485	202	0				1599	2023.07.23 13:25	4	15.4375	32.5	30.75	2040	202	0				26.4375	2023.07.23 13:25	0.0270833
1600	2023.07.23 13:25	4	22.125	22	22.125	485	202	0				1600	2023.07.23 13:30	4	15.5625	33.125	31.0625	2045	202	0				26.5938	2023.07.23 13:30	0.03125
1601	2023.07.23 13:30	4	22.125	22	22.125	485	202	0				1601	2023.07.23 13:35	4	15.6875	33.6875	31.625	2042	202	0				26.875	2023.07.23 13:35	0.0270833
1602	2023.07.23 13:35	4	22.1875	22.0625	22.125	485	202	0				1602	2023.07.23 13:40	4	15.875	34	31.75	2040	202	0				26.9375	2023.07.23 13:40	0.025
1603	2023.07.23 13:40	4	22.25	22.0625	22.1875	486	202	0				1603	2023.07.23 13:45	4	16	34.625	32.25	2040	202	0				27.2188	2023.07.23 13:45	0.01875
1604	2023.07.23 13:45	4	22.25	22.125	22.25	486	202	0				1604	2023.07.23 13:50	4	16.125	34.875	32	2036	202	0				27.125	2023.07.23 13:50	0.01875
1605	2023.07.23 13:50	4	22.25	22.125	22.25	486	202	0				1605	2023.07.23 13:55	4	16.25	34.9375	32.25	2034	202	0				27.25	2023.07.23 13:55	0.0166667
1606	2023.07.23 13:55	4	22.25	22.125	22.25	486	202	0				1606	2023.07.23 14:00	4	16.375	35.4375	32.8125	2037	202	0				27.5312	2023.07.23 14:00	0.0229167
1607	2023.07.23 14:00	4	22.3125	22.1875	22.25	486	202	0				1607	2023.07.23 14:05	4	16.5	35.9375	33.125	2039	202	0				27.6875	2023.07.23 14:05	0.0229167
1608	2023.07.23 14:05	4	22.375	22.1875	22.3125	486	202	0				1608	2023.07.23 14:10	4	16.625	35.875	32.625	2039	202	0				27.4688	2023.07.23 14:10	0.015625
1609	2023.07.23 14:10	4	22.375	22.25	22.3125	486	202	0				1609	2023.07.23 14:15	4	16.75	35.75	32.375	2055	202	0				27.3438	2023.07.23 14:15	0.0125
1610	2023.07.23 14:15	4	22.375	22.25	22.375	486	202	0				1610	2023.07.23 14:20	4	16.875	35.625	32.125	2049	202	0				27.25	2023.07.23 14:20	0.0125
1611	2023.07.23 14:20	4	22.375	22.25	22.375	486	202	0				1611	2023.07.23 14:25	4	17	35.625	32	2047	202	0				27.1875	2023.07.23 14:25	0.0375
1612	2023.07.23 14:25	4	22.375	22.25	22.375	487	202	0				1612	2023.07.23 14:30	4	17.0625	35.375	31.625	2041	202	0				27	2023.07.23 14:30	0.134375
1613	2023.07.23 14:30	4	22.4375	22.3125	22.375	487	202	0				1613	2023.07.23 14:35	4	17.125	35.4375	32	2045	202	0				27.1875	2023.07.23 14:35	0.171875
1614	2023.07.23 14:35	4	22.4375	22.3125	22.375	487	202	0				1614	2023.07.23 14:40	4	17.25	35.4375	32.125	2040	202	0				27.25	2023.07.23 14:40	0.175
1615	2023.07.23 14:40	4	22.5	22.375	22.375	487	202	0				1615	2023.07.23 14:45	4	17.3125	35.625	32.375	2030	202	0				27.375	2023.07.23 14:45	0.179167
1616	2023.07.23 14:45	4	22.5	22.375	22.4375	487	202	0				1616	2023.07.23 14:50	4	17.375	35.5	32.125	2028	202	0				27.2812	2023.07.23 14:50	0.179167
1617	2023.07.23 14:50	4	24.3125	22.8125	23.8125	573	202	0				1617	2023.07.23 14:55	4	17.5	35.5625	32.4375	2025	202	0				28.125	2023.07.23 14:55	0.151042
1618	2023.07.23 14:55	4	23.4375	26.1875	29	1139	202	0				1618	2023.07.23 15:00	4	17.5625	36.125	33.0625	2027	202	0				31.0312	2023.07.23 15:00	0.0541667
1619	2023.07.23 15:00	4	23	28.6875	31.875	1146	202	0				1619	2023.07.23 15:05	4	17.625	36.5	32.8125	2024	202	0				32.3438	2023.07.23 15:05	0.034375
1620	2023.07.23 15:05	4	22.875	30.125	32.625	1150	202	0				1620	2023.07.23 15:10	4	17.75	36.0625	32.375	2021	202	0				32.5	2023.07.23 15:10	0.053125
1621	2023.07.23 15:10	4	22.875	30.5625	32.5625	1153	202	0				1621	2023.07.23 15:15	4	17.8125	36.125	32.75	2021	202	0				32.6562	2023.07.23 15:15	0.0614583
1622	2023.07.23 15:15	4	22.875	30.625	32.625	1155	202	0				1622	2023.07.23 15:20	4	17.875	35.875	32.625	2021	202	0				32.625	2023.07.23 15:20	0.0604167
1623	2023.07.23 15:20	4	22.875	30.375	32.25	1157	202	0				1623	2023.07.23 15:25	4	18	35.875	32.625	2016	202	0				32.4375	2023.07.23 15:25	0.0541667
1624	2023.07.23 15:25	4	22.875	30.25	32.375	1159	202	0				1624	2023.07.23 15:30	4	18	35.75	32.5	2016	202	0				32.4375	2023.07.23 15:30	0.075
1625	2023.07.23 15:30	4	22.9375	29.875	31.5	1160	202	0				1625	2023.07.23 15:35	4	18.125	35.375	31.75	2013	202	0				31.625	2023.07.23 15:35	0.0541667
1626	2023.07.23 15:35	4	22.9375	29.625	30.25	1162	202	0				1626	2023.07.23 15:40	4	18.125	35	31.875	2012	202	0				31.0625	2023.07.23 15:40	0.0354167
1627	2023.07.23 15:40	4	22.9375	29.375	30	1163	202	0				1627	2023.07.23 15:45	4	18.1875	35	31.625	2015	202	0				30.8125	2023.07.23 15:45	0.0302083
1628	2023.07.23 15:45	4	22.9375	29.1875	29.5	1165	202	0				1628	2023.07.23 15:50	4	18.25	35.3125	32.125	2008	202	0				30.8125	2023.07.23 15:50	0.0614583
1629	2023.07.23 15:50	4	22.9375	29.25	29.6875	1168	202	0				1629	2023.07.23 15:55	4	18.25	35.375	32.125	2007	202	0				30.9062	2023.07.23 15:55	0.08125
1630	2023.07.23 15:55	4	22.9375	29.0625	28.875	1169	202	0				1630	2023.07.23 16:00	4	18.3125	35.125	31.5	1996	202	0				30.1875	2023.07.23 16:00	0.08125
1631	2023.07.23 16:00	4	22.9375	28.75	28.875	1170	202	0				1631	2023.07.23 16:05	4	18.375	34.6875	31.125	1994	202	0				30	2023.07.23 16:05	0.08125
1632	2023.07.23 16:05	4	22.9375	28.4375	29	1171	202	0				1632	2023.07.23 16:10	4	18.375	34.75	31.625	1995	202	0				30.3125	2023.07.23 16:10	0.103125
1633	2023.07.23 16:10	4	22.9375	28.5	28.875	1173	202	0				1633	2023.07.23 16:15	4	18.375	35.125	32.25	1991	202	0				30.5625	2023.07.23 16:15	0.122917
1634	2023.07.23 16:15	4	22.875	28.75	30.5	1175	202	0				1634	2023.07.23 16:20	4	18.5	35.75	33.1875	1995	202	0				31.8438	2023.07.23 16:20	0.129167
1635	2023.07.23 16:20	4	22.875	28.875	31.125	1178	202	0				1635	2023.07.23 16:25	4	18.5	36.375	33.75	1994	202	0				32.4375	2023.07.23 16:25	0.129167
1636	2023.07.23 16:25	4	22.875	28.75	30.125	1179	202	0				1636	2023.07.23 16:30	4	18.5	36.125	33.25	1993	202	0				31.6875	2023.07.23 16:30	0.104167
1637	2023.07.23 16:30	4	22.875	28.375	28.75	1180	202	0				1637	2023.07.23 16:35	4	18.625	35.625	32.375	1991	202	0				30.5625	2023.07.23 16:35	0.0666667
1638	2023.07.23 16:35	4	22.875	27.875	27.9375	1180	202	0				1638	2023.07.23 16:40	4	18.625	34.5	30.75	1986	202	0				29.3438	2023.07.23 16:40	0.0260417
1639	2023.07.23 16:40	4	22.875	27.375	27.5	1180	202	0				1639	2023.07.23 16:45	4	18.625	33.6875	30	1982	202	0				28.75	2023.07.23 16:45	0.0166667
1640	2023.07.23 16:45	4	22.875	26.8125	27.5	1181	202	0				1640	2023.07.23 16:50	4	18.625	33.0625	29.625	1979	202	0				28.5625	2023.07.23 16:50	0.01875
1641	2023.07.23 16:50	4	22.875	26.375	27.625	1182	202	0				1641	2023.07.23 16:55	4	18.625	32.8125	30.125	1981	202	0				28.875	2023.07.23 16:55	0.0364583
1642	2023.07.23 16:55	4	22.875	26.1875	27.5	1183	202	0				1642	2023.07.23 17:00	4	18.6875	32.75	30.25	1977	202	0				28.875	2023.07.23 17:00	0.0770833
1643	2023.07.23 17:00	4	22.75	26.125	27.375	1184	202	0				1643	2023.07.23 17:05	4	18.625	32.5625	30.125	1979	202	0				28.75	2023.07.23 17:05	0.0770833
1644	2023.07.23 17:05	4	22.75	25.8125	27.375	1185	202	0				1644	2023.07.23 17:10	4	18.6875	32.3125	30	1979	202	0				28.6875	2023.07.23 17:10	0.0770833
1645	2023.07.23 17:10	4	22.75	25.75	28.125	1186	202	0				1645	2023.07.23 17:15	4	18.625	32.125	30	1981	202	0				29.0625	2023.07.23 17:15	0.0645833
1646	2023.07.23 17:15	4	22.625	25.875	27.875	1188	202	0				1646	2023.07.23 17:20	4	18.625	32.375	30.375	1977	202	0				29.125	2023.07.23 17:20	0.0645833
1647	2023.07.23 17:20	4	22.625	25.75	27.6875	1188	202	0				1647	2023.07.23 17:25	4	18.625	33.375	31.875	1985	202	0				29.7812	2023.07.23 17:25	0.0666667
1648	2023.07.23 17:25	4	22.5625	25.75	29.5	1189	202	0				1648	2023.07.23 17:30	4	18.6875	34.5	32.5	1983	202	0				31	2023.07.23 17:30	0.071875
1649	2023.07.23 17:30	4	22.5	25.75	29.125	1189	202	0				1649	2023.07.23 17:35	4	18.75	34.875	32.75	1983	202	0				30.9375	2023.07.23 17:35	0.0760417
1650	2023.07.23 17:35	4	22.5	25.6875	27.125	1190	202	0				1650	2023.07.23 17:40	4	18.75	35.125	33.125	1983	202	0				30.125	2023.07.23 17:40	0.0489583
1651	2023.07.23 17:40	4	22.4375	25.5625	26.25	1190	202	0				1651	2023.07.23 17:45	4	18.8125	34.875	32.875	1982	202	0				29.5625	2023.07.23 17:45	0.0479167
1652	2023.07.23 17:45	4	22.375	25.5	25.75	1192	202	0				1652	2023.07.23 17:50	4	18.875	34.0625	32.375	1975	202	0				29.0625	2023.07.23 17:50	0.0427083
1653	2023.07.23 17:50	4	22.375	25.3125	26.5	1192	202	0				1653	2023.07.23 17:55	4	18.875	33.125	31.5	1971	202	0				29	2023.07.23 17:55	0.059375
1654	2023.07.23 17:55	4	22.3125	24.9375	26.125	1193	202	0				1654	2023.07.23 18:00	4	18.875	32.9375	31.5625	1972	202	0				28.8438	2023.07.23 18:00	0.075
1655	2023.07.23 18:00	4	22.25	24.75	25.25	1193	202	0				1655	2023.07.23 18:05	4	18.875	33.375	32.0625	1972	202	0				28.6562	2023.07.23 18:05	0.122917
1656	2023.07.23 18:05	4	22.25	24.625	25.3125	1193	202	0				1656	2023.07.23 18:10	4	18.875	33.75	32.0625	1973	202	0				28.6875	2023.07.23 18:10	0.122917
1657	2023.07.23 18:10	4	22.1875	24.5	25	1192	202	0				1657	2023.07.23 18:15	4	18.875	33.375	31.25	1970	202	0				28.125	2023.07.23 18:15	0.104167
1658	2023.07.23 18:15	4	22.125	24.1875	24.6875	1192	202	0				1658	2023.07.23 18:20	4	18.875	32.625	30.875	1969	202	0				27.7812	2023.07.23 18:20	0.0927083
1659	2023.07.23 18:20	4	22.0625	23.875	24.6875	1192	202	0				1659	2023.07.23 18:25	4	18.875	32.1875	29.75	1966	202	0				27.2188	2023.07.23 18:25	0.0739583
1660	2023.07.23 18:25	4	22	23.5625	25.1875	1192	202	0				1660	2023.07.23 18:30	4	18.875	30.625	28	1962	202	0				26.5938	2023.07.23 18:30	0.053125
1661	2023.07.23 18:30	4	22	22.9375	23.5	1191	202	0				1661	2023.07.23 18:35	4	18.8125	29.375	26.5	1959	202	0				25	2023.07.23 18:35	0.0291667
1662	2023.07.23 18:35	4	21.875	22.375	22.6875	1191	202	0				1662	2023.07.23 18:40	4	18.75	29.125	27.625	1960	202	0				25.1562	2023.07.23 18:40	0.0239583
1663	2023.07.23 18:40	4	21.8125	22.25	23.125	1191	202	0				1663	2023.07.23 18:45	4	18.75	28.25	27.75	1954	202	0				25.4375	2023.07.23 18:45	0.01875
1664	2023.07.23 18:45	4	21.75	22.25	23.125	1192	202	0				1664	2023.07.23 18:50	4	18.6875	28	28.375	1953	202	0				25.75	2023.07.23 18:50	0.0208333
1665	2023.07.23 18:50	4	21.6875	22.25	22.5625	1193	202	0				1665	2023.07.23 18:55	4	18.625	27.625	29.1875	1950	202	0				25.875	2023.07.23 18:55	0.0208333
1666	2023.07.23 18:55	4	21.625	22.1875	22.375	1193	202	0				1666	2023.07.23 19:00	4	18.625	27.625	29.25	1950	202	0				25.8125	2023.07.23 19:00	0.0302083
1667	2023.07.23 19:00	4	21.5625	21.9375	21.875	1193	202	0				1667	2023.07.23 19:05	4	18.5	27.75	28.75	1946	202	0				25.3125	2023.07.23 19:05	0.0645833
1668	2023.07.23 19:05	4	21.5	21.875	21.875	1191	202	0				1668	2023.07.23 19:10	4	18.5	28	28.875	1948	202	0				25.375	2023.07.23 19:10	0.0947917
1669	2023.07.23 19:10	4	21.4375	22	22.1875	1191	202	0				1669	2023.07.23 19:15	4	18.4375	27.6875	29.4375	1948	202	0				25.8125	2023.07.23 19:15	0.0958333
1670	2023.07.23 19:15	4	21.375	22.125	22.5	1191	202	0				1670	2023.07.23 19:20	4	18.375	26.8125	29.375	1943	202	0				25.9375	2023.07.23 19:20	0.110417
1671	2023.07.23 19:20	4	21.25	22.125	22.5	1190	202	0				1671	2023.07.23 19:25	4	18.375	26.125	29.3125	1945	202	0				25.9062	2023.07.23 19:25	0.122917
1672	2023.07.23 19:25	4	21.25	22	22.4375	1190	202	0				1672	2023.07.23 19:30	4	18.3125	25.375	27.625	1940	202	0				25.0312	2023.07.23 19:30	0.103125
1673	2023.07.23 19:30	4	21.125	22	22.3125	1191	202	0				1673	2023.07.23 19:35	4	18.25	24.5625	25.6875	1935	202	0				24	2023.07.23 19:35	0.0854167
1674	2023.07.23 19:35	4	21.125	21.875	22.25	1191	202	0				1674	2023.07.23 19:40	4	18.1875	23.625	23.9375	1938	202	0				23.0938	2023.07.23 19:40	0.071875
1675	2023.07.23 19:40	4	21.0625	21.6875	21.875	1191	202	0				1675	2023.07.23 19:45	4	18.125	22.8125	24.25	1934	202	0				23.0625	2023.07.23 19:45	0.0739583
1676	2023.07.23 19:45	4	21	21.375	21.25	1190	202	0				1676	2023.07.23 19:50	4	18	22.125	24	1939	202	0				22.625	2023.07.23 19:50	0.0614583
1677	2023.07.23 19:50	4	20.9375	21	20.9375	1190	202	0				1677	2023.07.23 19:55	4	17.9375	21.625	23.5	1937	202	0				22.2188	2023.07.23 19:55	0.0479167
1678	2023.07.23 19:55	4	20.875	20.8125	20.75	1189	202	0				1678	2023.07.23 20:00	4	17.875	21.125	23.125	1938	202	0				21.9375	2023.07.23 20:00	0.0489583
1679	2023.07.23 20:00	4	20.8125	20.6875	20.75	1189	202	0				1679	2023.07.23 20:05	4	17.75	20.8125	22.125	1937	202	0				21.4375	2023.07.23 20:05	0.053125
1680	2023.07.23 20:05	4	20.75	20.5	20.5625	1189	202	0				1680	2023.07.23 20:10	4	17.75	20.375	21.3125	1934	202	0				20.9375	2023.07.23 20:10	0.053125
1681	2023.07.23 20:10	4	20.6875	20.3125	20.5625	1188	202	0				1681	2023.07.23 20:15	4	17.625	19.875	21.125	1936	202	0				20.8438	2023.07.23 20:15	0.0604167
1682	2023.07.23 20:15	4	20.625	20.25	20.5625	1188	202	0				1682	2023.07.23 20:20	4	17.5625	19.4375	21	1946	202	0				20.7812	2023.07.23 20:20	0.06875
1683	2023.07.23 20:20	4	20.5625	20.0625	20.3125	1188	202	0				1683	2023.07.23 20:25	4	17.5	19	21.4375	1937	202	0				20.875	2023.07.23 20:25	0.0739583
1684	2023.07.23 20:25	4	20.5	20	20.1875	1188	202	0				1684	2023.07.23 20:30	4	17.375	18.5625	20.75	1935	202	0				20.4688	2023.07.23 20:30	0.0666667
1685	2023.07.23 20:30	4	20.4375	19.9375	19.9375	1187	202	0				1685	2023.07.23 20:35	4	17.375	18.125	19.75	1935	202	0				19.8438	2023.07.23 20:35	0.0541667
1686	2023.07.23 20:35	4	20.375	19.8125	19.8125	1187	202	0				1686	2023.07.23 20:40	4	17.25	17.75	18.875	1937	202	0				19.3438	2023.07.23 20:40	0.0458333
1687	2023.07.23 20:40	4	20.3125	19.6875	19.75	1187	202	0				1687	2023.07.23 20:45	4	17.1875	17.375	18.375	1949	202	0				19.0625	2023.07.23 20:45	0.0447917
1688	2023.07.23 20:45	4	20.25	19.5	19.625	1187	202	0				1688	2023.07.23 20:50	4	17.125	17.0625	18	1930	202	0				18.8125	2023.07.23 20:50	0.04375
1689	2023.07.23 20:50	4	20.1875	19.5	19.5625	1187	202	0				1689	2023.07.23 20:55	4	17	16.875	17.75	1933	202	0				18.6562	2023.07.23 20:55	0.04375
1690	2023.07.23 20:55	4	20.125	19.375	19.5	1187	202	0				1690	2023.07.23 21:00	4	17	16.5	17.4375	1937	202	0				18.4688	2023.07.23 21:00	0.0427083
1691	2023.07.23 21:00	4	20.0625	19.125	19.1875	1187	202	0				1691	2023.07.23 21:05	4	16.875	16.25	17.25	1941	202	0				18.2188	2023.07.23 21:05	0.05
1692	2023.07.23 21:05	4	20	18.9375	18.9375	1187	202	0				1692	2023.07.23 21:10	4	16.8125	16	17	1927	202	0				17.9688	2023.07.23 21:10	0.0625
1693	2023.07.23 21:10	4	20	18.625	18.5625	1187	202	0				1693	2023.07.23 21:15	4	16.75	15.8125	16.875	1938	202	0				17.7188	2023.07.23 21:15	0.0739583
1694	2023.07.23 21:15	4	19.875	18.5	18.375	1186	202	0				1694	2023.07.23 21:20	4	16.6875	15.625	16.625	1938	202	0				17.5	2023.07.23 21:20	0.0916667
1695	2023.07.23 21:20	4	19.875	18.375	18.375	1186	202	0				1695	2023.07.23 21:25	4	16.625	15.3125	16.3125	1941	202	0				17.3438	2023.07.23 21:25	0.1
1696	2023.07.23 21:25	4	19.75	18.25	18.25	1186	202	0				1696	2023.07.23 21:30	4	16.5625	15.0625	16.125	1942	202	0				17.1875	2023.07.23 21:30	0.10625
1697	2023.07.23 21:30	4	19.75	18	17.875	1185	202	0				1697	2023.07.23 21:35	4	16.5	14.75	15.5625	1940	202	0				16.7188	2023.07.23 21:35	0.0947917
1698	2023.07.23 21:35	4	19.625	17.8125	17.5625	1185	202	0				1698	2023.07.23 21:40	4	16.4375	14.25	14.625	1936	202	0				16.0938	2023.07.23 21:40	0.0770833
1699	2023.07.23 21:40	4	19.625	17.5	17.125	1185	202	0				1699	2023.07.23 21:45	4	16.375	13.75	13.875	1937	202	0				15.5	2023.07.23 21:45	0.0645833
1700	2023.07.23 21:45	4	19.5	17.125	16.5	1184	202	0				1700	2023.07.23 21:50	4	16.3125	13.1875	13	1938	202	0				14.75	2023.07.23 21:50	0.0479167
1701	2023.07.23 21:50	4	19.5	16.75	16.0625	1184	202	0				1701	2023.07.23 21:55	4	16.25	12.75	12.625	1934	202	0				14.3438	2023.07.23 21:55	0.040625
1702	2023.07.23 21:55	4	19.375	16.375	15.625	1183	202	0				1702	2023.07.23 22:00	4	16.1875	12.5	12.375	1939	202	0				14	2023.07.23 22:00	0.03125
1703	2023.07.23 22:00	4	19.375	16.0625	15.25	1183	202	0				1703	2023.07.23 22:05	4	16.125	12.375	12.5	1936	202	0				13.875	2023.07.23 22:05	0.034375
1704	2023.07.23 22:05	4	19.25	15.875	15	1182	202	0				1704	2023.07.23 22:10	4	16	12.3125	12.5625	1935	202	0				13.7812	2023.07.23 22:10	0.0427083
1705	2023.07.23 22:10	4	19.1875	15.625	14.875	1182	202	0				1705	2023.07.23 22:15	4	16	12.125	12.25	1937	202	0				13.5625	2023.07.23 22:15	0.0458333
1706	2023.07.23 22:15	4	19.125	15.4375	14.625	1182	202	0				1706	2023.07.23 22:20	4	15.875	12	12	1928	202	0				13.3125	2023.07.23 22:20	0.0479167
1707	2023.07.23 22:20	4	19	15.25	14.5	1183	202	0				1707	2023.07.23 22:25	4	15.875	11.75	11.75	1940	202	0				13.125	2023.07.23 22:25	0.05625
1708	2023.07.23 22:25	4	19	15.125	14.375	1183	202	0				1708	2023.07.23 22:30	4	15.75	11.625	11.75	1940	202	0				13.0625	2023.07.23 22:30	0.0666667
1709	2023.07.23 22:30	4	18.875	15	14.25	1183	202	0				1709	2023.07.23 22:35	4	15.75	11.5	11.4375	1940	202	0				12.8438	2023.07.23 22:35	0.0708333
1710	2023.07.23 22:35	4	18.875	14.875	14	1183	202	0				1710	2023.07.23 22:40	4	15.625	11.25	11	1940	202	0				12.5	2023.07.23 22:40	0.0697917
1711	2023.07.23 22:40	4	18.75	14.75	13.875	1183	202	0				1711	2023.07.23 22:45	4	15.625	10.9375	10.5	1925	202	0				12.1875	2023.07.23 22:45	0.0708333
1712	2023.07.23 22:45	4	18.6875	14.5625	13.625	1183	202	0				1712	2023.07.23 22:50	4	15.5625	10.625	10.125	1936	202	0				11.875	2023.07.23 22:50	0.0708333
1713	2023.07.23 22:50	4	18.625	14.3125	13.25	1183	202	0				1713	2023.07.23 22:55	4	15.5	10.25	9.625	1940	202	0				11.4375	2023.07.23 22:55	0.0666667
1714	2023.07.23 22:55	4	18.5625	14.0625	13	1183	202	0				1714	2023.07.23 23:00	4	15.4375	9.8125	9.125	1940	202	0				11.0625	2023.07.23 23:00	0.0635417
1715	2023.07.23 23:00	4	18.5	13.875	12.75	1182	202	0				1715	2023.07.23 23:05	4	15.375	9.4375	8.6875	1919	202	0				10.7188	2023.07.23 23:05	0.0583333
1716	2023.07.23 23:05	4	18.4375	13.625	12.5	1179	202	0				1716	2023.07.23 23:10	4	15.3125	9	8.3125	1930	202	0				10.4062	2023.07.23 23:10	0.059375
1717	2023.07.23 23:10	4	18.375	13.4375	12.25	1179	202	0				1717	2023.07.23 23:15	4	15.25	8.625	7.875	1925	202	0				10.0625	2023.07.23 23:15	0.0552083
1718	2023.07.23 23:15	4	18.3125	13.25	12	1179	202	0				1718	2023.07.23 23:20	4	15.1875	8.25	7.5	1905	202	0				9.75	2023.07.23 23:20	0.0489583
1719	2023.07.23 23:20	4	18.25	13.0625	11.75	1178	202	0				1719	2023.07.23 23:25	4	15.125	7.875	7.125	1913	202	0				9.4375	2023.07.23 23:25	0.04375
1720	2023.07.23 23:25	4	18.125	12.75	11.4375	1178	202	0				1720	2023.07.23 23:30	4	15.0625	7.5	6.875	1909	202	0				9.15625	2023.07.23 23:30	0.0395833
1721	2023.07.23 23:30	4	18.125	12.5625	11.1875	1178	202	0				1721	2023.07.23 23:35	4	15	7.25	6.75	1903	202	0				8.96875	2023.07.23 23:35	0.0395833
1722	2023.07.23 23:35	4	18	12.25	10.875	1178	202	0				1722	2023.07.23 23:40	4	14.9375	7	6.375	1902	202	0				8.625	2023.07.23 23:40	0.0354167
1723	2023.07.23 23:40	4	17.9375	12.0625	10.625	1177	202	0				1723	2023.07.23 23:45	4	14.875	6.75	6.1875	1913	202	0				8.40625	2023.07.23 23:45	0.0322917
1724	2023.07.23 23:45	4	17.875	11.875	10.5	1177	202	0				1724	2023.07.23 23:50	4	14.75	6.5	6.0625	1910	202	0				8.28125	2023.07.23 23:50	0.0322917
1725	2023.07.23 23:50	4	17.8125	11.75	10.375	1178	202	0				1725	2023.07.23 23:55	4	14.75	6.3125	5.875	1914	202	0				8.125	2023.07.23 23:55	0.0322917
1726	2023.07.23 23:55	4	17.75	11.625	10.25	1178	202	0				1726	2023.07.24 00:00	4	14.625	6.125	5.6875	1906	202	0				7.96875	2023.07.24 00:00	0.034375
1727	2023.07.24 00:00	4	17.625	11.5	10.0625	1178	202	0				1727	2023.07.24 00:05	4	14.5625	5.9375	5.5	1902	202	0				7.78125	2023.07.24 00:05	0.028125
1728	2023.07.24 00:05	4	17.625	11.375	9.875	1178	202	0				1728	2023.07.24 00:10	4	14.5	5.75	5.25	1902	202	0				7.5625	2023.07.24 00:10	0.0260417
1729	2023.07.24 00:10	4	17.5	11.25	9.75	1178	202	0				1729	2023.07.24 00:15	4	14.4375	5.5625	5.125	1903	202	0				7.4375	2023.07.24 00:15	0.0239583
1730	2023.07.24 00:15	4	17.5	11.125	9.625	1178	202	0				1730	2023.07.24 00:20	4	14.375	5.375	5	1903	202	0				7.3125	2023.07.24 00:20	0.0229167
1731	2023.07.24 00:20	4	17.375	11	9.5625	1178	202	0				1731	2023.07.24 00:25	4	14.3125	5.1875	4.75	1902	202	0				7.15625	2023.07.24 00:25	0.0239583
1732	2023.07.24 00:25	4	17.375	10.875	9.375	1178	202	0				1732	2023.07.24 00:30	4	14.25	5	4.5	1906	202	0				6.9375	2023.07.24 00:30	0.0166667
1733	2023.07.24 00:30	4	17.25	10.75	9.25	1178	202	0				1733	2023.07.24 00:35	4	14.1875	4.875	4.625	1913	202	0				6.9375	2023.07.24 00:35	0.01875
1734	2023.07.24 00:35	4	17.1875	10.625	9.125	1179	202	0				1734	2023.07.24 00:40	4	14.125	4.75	4.4375	1926	202	0				6.78125	2023.07.24 00:40	0.0166667
1735	2023.07.24 00:40	4	17.125	10.5625	9.0625	1179	202	0				1735	2023.07.24 00:45	4	14.0625	4.625	4.375	1940	202	0				6.71875	2023.07.24 00:45	0.0145833
1736	2023.07.24 00:45	4	17.0625	10.5	9	1179	202	0				1736	2023.07.24 00:50	4	14	4.5	4.25	1937	202	0				6.625	2023.07.24 00:50	0.0125
1737	2023.07.24 00:50	4	17	10.375	8.75	1179	202	0				1737	2023.07.24 00:55	4	13.9375	4.375	4.125	1942	202	0				6.4375	2023.07.24 00:55	0.00833333
1738	2023.07.24 00:55	4	16.9375	10.3125	8.75	1179	202	0				1738	2023.07.24 01:00	4	13.875	4.375	4.125	1943	202	0				6.4375	2023.07.24 01:00	0.00833333
1739	2023.07.24 01:00	4	16.875	10.25	8.75	1179	202	0				1739	2023.07.24 01:05	4	13.8125	4.25	4	1939	202	0				6.375	2023.07.24 01:05	0.0104167
1740	2023.07.24 01:05	4	16.8125	10.125	8.5625	1179	202	0				1740	2023.07.24 01:10	4	13.75	4.1875	4	1944	202	0				6.28125	2023.07.24 01:10	0.0135417
1741	2023.07.24 01:10	4	16.75	10	8.5625	1179	202	0				1741	2023.07.24 01:15	4	13.75	4.1875	4	1942	202	0				6.28125	2023.07.24 01:15	0.0145833
1742	2023.07.24 01:15	4	16.75	9.875	8.5	1179	202	0				1742	2023.07.24 01:20	4	13.625	4.125	4	1949	202	0				6.25	2023.07.24 01:20	0.0135417
1743	2023.07.24 01:20	4	16.625	9.875	8.375	1180	202	0				1743	2023.07.24 01:25	4	13.625	4.125	4	1945	202	0				6.1875	2023.07.24 01:25	0.01875
1744	2023.07.24 01:25	4	16.625	9.875	8.625	1180	202	0				1744	2023.07.24 01:30	4	13.5	4	3.875	1949	202	0				6.25	2023.07.24 01:30	0.0197917
1745	2023.07.24 01:30	4	16.5	9.75	8.375	1181	202	0				1745	2023.07.24 01:35	4	13.5	3.9375	3.75	1949	202	0				6.0625	2023.07.24 01:35	0.0145833
1746	2023.07.24 01:35	4	16.5	9.75	8.25	1181	202	0				1746	2023.07.24 01:40	4	13.4375	3.875	3.5	1952	202	0				5.875	2023.07.24 01:40	0.0125
1747	2023.07.24 01:40	4	16.375	9.625	8.125	1181	202	0				1747	2023.07.24 01:45	4	13.375	3.75	3.5625	1947	202	0				5.84375	2023.07.24 01:45	0.0125
1748	2023.07.24 01:45	4	16.375	9.5625	8.125	1182	202	0				1748	2023.07.24 01:50	4	13.375	3.6875	3.625	1946	202	0				5.875	2023.07.24 01:50	0.0125
1749	2023.07.24 01:50	4	16.3125	9.5	8.125	1182	202	0				1749	2023.07.24 01:55	4	13.25	3.625	3.25	1951	202	0				5.6875	2023.07.24 01:55	0.009375
1750	2023.07.24 01:55	4	16.25	9.5	8	1182	202	0				1750	2023.07.24 02:00	4	13.25	3.5625	3.3125	1936	202	0				5.65625	2023.07.24 02:00	0.009375
1751	2023.07.24 02:00	4	16.25	9.375	8	1183	202	0				1751	2023.07.24 02:05	4	13.1875	3.5	3.25	1932	202	0				5.625	2023.07.24 02:05	0.009375
1752	2023.07.24 02:05	4	16.125	9.375	7.875	1183	202	0				1752	2023.07.24 02:10	4	13.125	3.4375	3.125	1934	202	0				5.5	2023.07.24 02:10	0.009375
1753	2023.07.24 02:10	4	16.125	9.25	7.75	1183	202	0				1753	2023.07.24 02:15	4	13.125	3.375	3.3125	1932	202	0				5.53125	2023.07.24 02:15	0.00833333
1754	2023.07.24 02:15	4	16.0625	9.1875	7.8125	1183	202	0				1754	2023.07.24 02:20	4	13	3.5	3.75	1936	202	0				5.78125	2023.07.24 02:20	0.00833333
1755	2023.07.24 02:20	4	16	9.25	8	1184	202	0				1755	2023.07.24 02:25	4	13	3.5	3.375	1941	202	0				5.6875	2023.07.24 02:25	0.00833333
1756	2023.07.24 02:25	4	15.9375	9.25	7.875	1184	202	0				1756	2023.07.24 02:30	4	13	3.4375	3.25	1938	202	0				5.5625	2023.07.24 02:30	0.009375
1757	2023.07.24 02:30	4	15.875	9.125	7.8125	1184	202	0				1757	2023.07.24 02:35	4	12.875	3.375	3.25	1937	202	0				5.53125	2023.07.24 02:35	0.009375
1758	2023.07.24 02:35	4	15.875	9.125	7.875	1185	202	0				1758	2023.07.24 02:40	4	12.875	3.375	3.375	1943	202	0				5.625	2023.07.24 02:40	0.00833333
1759	2023.07.24 02:40	4	15.8125	9.125	7.75	1185	202	0				1759	2023.07.24 02:45	4	12.8125	3.375	3.375	1942	202	0				5.5625	2023.07.24 02:45	0.0104167
1760	2023.07.24 02:45	4	15.75	9.125	7.875	1186	202	0				1760	2023.07.24 02:50	4	12.75	3.375	3.625	1941	202	0				5.75	2023.07.24 02:50	0.0114583
1761	2023.07.24 02:50	4	15.75	9.125	7.6875	1186	202	0				1761	2023.07.24 02:55	4	12.75	3.5	3.875	1943	202	0				5.78125	2023.07.24 02:55	0.0166667
1762	2023.07.24 02:55	4	15.6875	9	7.625	1187	202	0				1762	2023.07.24 03:00	4	12.75	3.625	4	1942	202	0				5.8125	2023.07.24 03:00	0.0166667
1763	2023.07.24 03:00	4	15.625	8.9375	7.625	1187	202	0				1763	2023.07.24 03:05	4	12.625	3.6875	3.875	1944	202	0				5.75	2023.07.24 03:05	0.0145833
1764	2023.07.24 03:05	4	15.625	9	7.75	1188	202	0				1764	2023.07.24 03:10	4	12.625	3.5625	3.375	1942	202	0				5.5625	2023.07.24 03:10	0.0114583
1765	2023.07.24 03:10	4	15.5	8.9375	7.6875	1187	202	0				1765	2023.07.24 03:15	4	12.625	3.4375	3.3125	1952	202	0				5.5	2023.07.24 03:15	0.0114583
1766	2023.07.24 03:15	4	15.5	8.875	7.625	1188	202	0				1766	2023.07.24 03:20	4	12.5625	3.375	3.3125	1939	202	0				5.46875	2023.07.24 03:20	0.0114583
1767	2023.07.24 03:20	4	15.4375	8.875	7.625	1188	202	0				1767	2023.07.24 03:25	4	12.5	3.25	3	1939	202	0				5.3125	2023.07.24 03:25	0.0114583
1768	2023.07.24 03:25	4	15.375	8.8125	7.5	1188	202	0				1768	2023.07.24 03:30	4	12.5	3.375	3.5625	1940	202	0				5.53125	2023.07.24 03:30	0.00520833
1769	2023.07.24 03:30	4	15.375	8.75	7.4375	1189	202	0				1769	2023.07.24 03:35	4	12.4375	3.5	3.875	1949	202	0				5.65625	2023.07.24 03:35	0.00625
1770	2023.07.24 03:35	4	15.375	8.75	7.5	1189	202	0				1770	2023.07.24 03:40	4	12.375	3.5	3.75	1952	202	0				5.625	2023.07.24 03:40	0.00833333
1771	2023.07.24 03:40	4	15.25	8.75	7.5	1190	202	0				1771	2023.07.24 03:45	4	12.375	3.5	3.625	1950	202	0				5.5625	2023.07.24 03:45	0.0145833
1772	2023.07.24 03:45	4	15.25	8.75	7.625	1190	202	0				1772	2023.07.24 03:50	4	12.375	3.5	3.6875	1943	202	0				5.65625	2023.07.24 03:50	0.0239583
1773	2023.07.24 03:50	4	15.25	8.75	7.4375	1191	202	0				1773	2023.07.24 03:55	4	12.3125	3.625	3.75	1937	202	0				5.59375	2023.07.24 03:55	0.025
1774	2023.07.24 03:55	4	15.125	8.75	7.5	1191	202	0				1774	2023.07.24 04:00	4	12.25	3.625	3.875	1945	202	0				5.6875	2023.07.24 04:00	0.025
1775	2023.07.24 04:00	4	15.125	8.625	7.4375	1192	202	0				1775	2023.07.24 04:05	4	12.25	3.5625	3.5625	1937	202	0				5.5	2023.07.24 04:05	0.0208333
1776	2023.07.24 04:05	4	15.125	8.625	7.5	1192	202	0				1776	2023.07.24 04:10	4	12.1875	3.4375	3.375	1935	202	0				5.4375	2023.07.24 04:10	0.01875
1777	2023.07.24 04:10	4	15.0625	8.625	7.5	1192	202	0				1777	2023.07.24 04:15	4	12.1875	3.25	3	1940	202	0				5.25	2023.07.24 04:15	0.0125
1778	2023.07.24 04:15	4	15	8.5625	7.3125	1193	202	0				1778	2023.07.24 04:20	4	12.125	3.0625	2.625	1935	202	0				4.96875	2023.07.24 04:20	0.01875
1779	2023.07.24 04:20	4	15	8.5	7.25	1193	202	0				1779	2023.07.24 04:25	4	12.125	3	2.625	1940	202	0				4.9375	2023.07.24 04:25	0.0208333
1780	2023.07.24 04:25	4	14.9375	8.375	7.125	1193	202	0				1780	2023.07.24 04:30	4	12.0625	2.875	2.875	1917	202	0				5	2023.07.24 04:30	0.0239583
1781	2023.07.24 04:30	4	14.875	8.3125	7.125	1194	202	0				1781	2023.07.24 04:35	4	12	2.875	2.625	1917	202	0				4.875	2023.07.24 04:35	0.0239583
1782	2023.07.24 04:35	4	14.875	8.3125	7.3125	1194	202	0				1782	2023.07.24 04:40	4	12	2.875	2.625	1928	202	0				4.96875	2023.07.24 04:40	0.0208333
1783	2023.07.24 04:40	4	14.8125	8.5	7.5625	1195	202	0				1783	2023.07.24 04:45	4	12	2.875	2.875	1928	202	0				5.21875	2023.07.24 04:45	0.015625
1784	2023.07.24 04:45	4	14.75	8.625	7.75	1195	202	0				1784	2023.07.24 04:50	4	11.9375	3	3.125	1929	202	0				5.4375	2023.07.24 04:50	0.015625
1785	2023.07.24 04:50	4	14.75	8.625	7.5	1196	202	0				1785	2023.07.24 04:55	4	11.875	3.125	3.5	1929	202	0				5.5	2023.07.24 04:55	0.015625
1786	2023.07.24 04:55	4	14.75	8.5	7.4375	1196	202	0				1786	2023.07.24 05:00	4	11.875	3.25	3.75	1929	202	0				5.59375	2023.07.24 05:00	0.015625
1787	2023.07.24 05:00	4	14.6875	8.4375	7.3125	1197	202	0				1787	2023.07.24 05:05	4	11.875	3.25	3.25	1930	202	0				5.28125	2023.07.24 05:05	0.0135417
1788	2023.07.24 05:05	4	14.625	8.4375	7.25	1197	202	0				1788	2023.07.24 05:10	4	11.8125	3.125	3	1927	202	0				5.125	2023.07.24 05:10	0.0135417
1789	2023.07.24 05:10	4	14.625	8.375	7.0625	1198	202	0				1789	2023.07.24 05:15	4	11.75	3.125	3.375	1923	202	0				5.21875	2023.07.24 05:15	0.0104167
1790	2023.07.24 05:15	4	14.625	8.25	7	1198	202	0				1790	2023.07.24 05:20	4	11.75	3.375	3.875	1927	202	0				5.4375	2023.07.24 05:20	0.00625
1791	2023.07.24 05:20	4	14.5625	8.25	7.1875	1198	202	0				1791	2023.07.24 05:25	4	11.75	3.375	3.5	1928	202	0				5.34375	2023.07.24 05:25	0.00625
1792	2023.07.24 05:25	4	14.5	8.375	7.375	1199	202	0				1792	2023.07.24 05:30	4	11.6875	3.4375	3.6875	1927	202	0				5.53125	2023.07.24 05:30	0.00833333
1793	2023.07.24 05:30	4	14.5	8.5	7.375	1199	202	0				1793	2023.07.24 05:35	4	11.625	3.5	3.625	1923	202	0				5.5	2023.07.24 05:35	0.0135417
1794	2023.07.24 05:35	4	14.5	8.375	7.3125	1199	202	0				1794	2023.07.24 05:40	4	11.625	3.5	3.375	1942	202	0				5.34375	2023.07.24 05:40	0.0166667
1795	2023.07.24 05:40	4	14.4375	8.375	7.4375	1200	202	0				1795	2023.07.24 05:45	4	11.625	3.375	3.375	1943	202	0				5.40625	2023.07.24 05:45	0.0177083
1796	2023.07.24 05:45	4	14.375	8.4375	7.5	1200	202	0				1796	2023.07.24 05:50	4	11.625	3.375	3.5	1946	202	0				5.5	2023.07.24 05:50	0.0208333
1797	2023.07.24 05:50	4	14.375	8.375	7.4375	1201	202	0				1797	2023.07.24 05:55	4	11.5625	3.4375	3.625	1948	202	0				5.53125	2023.07.24 05:55	0.0239583
1798	2023.07.24 05:55	4	14.375	8.375	7.3125	1201	202	0				1798	2023.07.24 06:00	4	11.5	3.375	3.25	1950	202	0				5.28125	2023.07.24 06:00	0.015625
1799	2023.07.24 06:00	4	14.3125	8.3125	7.1875	1201	202	0				1799	2023.07.24 06:05	4	11.5	3.25	3.0625	1945	202	0				5.125	2023.07.24 06:05	0.0166667
1800	2023.07.24 06:05	4	14.25	8.3125	7.1875	1202	202	0				1800	2023.07.24 06:10	4	11.5	3.125	2.875	1945	202	0				5.03125	2023.07.24 06:10	0.0229167
1801	2023.07.24 06:10	4	14.25	8.25	7.125	1202	202	0				1801	2023.07.24 06:15	4	11.5	3	2.875	1945	202	0				5	2023.07.24 06:15	0.0291667
1802	2023.07.24 06:15	4	14.25	8.1875	7	1202	202	0				1802	2023.07.24 06:20	4	11.4375	2.875	2.8125	1935	202	0				4.90625	2023.07.24 06:20	0.0322917
1803	2023.07.24 06:20	4	14.25	8.0625	6.8125	1202	202	0				1803	2023.07.24 06:25	4	11.375	2.875	2.8125	1930	202	0				4.8125	2023.07.24 06:25	0.0322917
1804	2023.07.24 06:25	4	14.1875	8.0625	7.25	1202	202	0				1804	2023.07.24 06:30	4	11.375	2.75	2.625	1930	202	0				4.9375	2023.07.24 06:30	0.03125
1805	2023.07.24 06:30	4	14.125	8.3125	7.875	1203	202	0				1805	2023.07.24 06:35	4	11.375	2.75	2.75	1926	202	0				5.3125	2023.07.24 06:35	0.01875
1806	2023.07.24 06:35	4	14.125	8.375	7.8125	1204	202	0				1806	2023.07.24 06:40	4	11.375	2.8125	3.1875	1924	202	0				5.5	2023.07.24 06:40	0.0125
1807	2023.07.24 06:40	4	14.125	8.375	7.6875	1204	202	0				1807	2023.07.24 06:45	4	11.3125	3	3.6875	1924	202	0				5.6875	2023.07.24 06:45	0.00625
1808	2023.07.24 06:45	4	14.0625	8.375	7.5625	1204	202	0				1808	2023.07.24 06:50	4	11.25	3.25	4	1926	202	0				5.78125	2023.07.24 06:50	0.0145833
1809	2023.07.24 06:50	4	14	8.3125	7.5	1205	202	0				1809	2023.07.24 06:55	4	11.25	3.4375	3.875	1925	202	0				5.6875	2023.07.24 06:55	0.0145833
1810	2023.07.24 06:55	4	14	8.25	7.375	1205	202	0				1810	2023.07.24 07:00	4	11.25	3.75	4.375	1927	202	0				5.875	2023.07.24 07:00	0.0177083
1811	2023.07.24 07:00	4	14	8.25	7.375	1205	202	0				1811	2023.07.24 07:05	4	11.1875	3.875	4.375	1928	202	0				5.875	2023.07.24 07:05	0.028125
1812	2023.07.24 07:05	4	13.9375	8.25	7.375	1206	202	0				1812	2023.07.24 07:10	4	11.1875	4	4.25	1928	202	0				5.8125	2023.07.24 07:10	0.0322917
1813	2023.07.24 07:10	4	13.9375	8.25	7.25	1206	202	0				1813	2023.07.24 07:15	4	11.125	4	4.125	1928	202	0				5.6875	2023.07.24 07:15	0.0354167
1814	2023.07.24 07:15	4	13.875	8.1875	7.125	1206	202	0				1814	2023.07.24 07:20	4	11.125	3.875	3.75	1927	202	0				5.4375	2023.07.24 07:20	0.0354167
1815	2023.07.24 07:20	4	13.875	8.125	7.25	1206	202	0				1815	2023.07.24 07:25	4	11.125	3.875	4.0625	1931	202	0				5.65625	2023.07.24 07:25	0.028125
1816	2023.07.24 07:25	4	13.875	8.125	7.25	1206	202	0				1816	2023.07.24 07:30	4	11.125	4.125	4.6875	1932	202	0				5.96875	2023.07.24 07:30	0.0177083
1817	2023.07.24 07:30	4	13.875	8.375	7.625	1207	202	0				1817	2023.07.24 07:35	4	11.125	4.4375	4.9375	1931	202	0				6.28125	2023.07.24 07:35	0.00729167
1818	2023.07.24 07:35	4	13.8125	8.4375	7.6875	1207	202	0				1818	2023.07.24 07:40	4	11.125	4.625	5.125	1930	202	0				6.40625	2023.07.24 07:40	0.0166667
1819	2023.07.24 07:40	4	13.75	8.5	7.75	1208	202	0				1819	2023.07.24 07:45	4	11.0625	4.875	5.25	1932	202	0				6.5	2023.07.24 07:45	0.03125
1820	2023.07.24 07:45	4	13.75	8.5	7.75	1208	202	0				1820	2023.07.24 07:50	4	11.0625	5	5.25	1932	202	0				6.5	2023.07.24 07:50	0.05
1821	2023.07.24 07:50	4	13.75	8.5	7.6875	1208	202	0				1821	2023.07.24 07:55	4	11	5	5.125	1934	202	0				6.40625	2023.07.24 07:55	0.0614583
1822	2023.07.24 07:55	4	13.75	8.5	7.625	1208	202	0				1822	2023.07.24 08:00	4	11	5	5.125	1935	202	0				6.375	2023.07.24 08:00	0.065625
1823	2023.07.24 08:00	4	13.75	8.5625	7.8125	1208	202	0				1823	2023.07.24 08:05	4	11	5	5	1935	202	0				6.40625	2023.07.24 08:05	0.071875
1824	2023.07.24 08:05	4	13.75	8.75	8.625	1209	202	0				1824	2023.07.24 08:10	4	11	5	5.125	1935	202	0				6.875	2023.07.24 08:10	0.0677083
1825	2023.07.24 08:10	4	13.6875	9.125	9.375	1210	202	0				1825	2023.07.24 08:15	4	11	5	5.25	1936	202	0				7.3125	2023.07.24 08:15	0.0666667
1826	2023.07.24 08:15	4	13.6875	9.5	9.875	1211	202	0				1826	2023.07.24 08:20	4	11	5.375	5.875	1934	202	0				7.875	2023.07.24 08:20	0.0572917
1827	2023.07.24 08:20	4	13.6875	10	10.25	1212	202	0				1827	2023.07.24 08:25	4	11	5.625	6.1875	1933	202	0				8.21875	2023.07.24 08:25	0.0552083
1828	2023.07.24 08:25	4	13.6875	10.1875	10.3125	1213	202	0				1828	2023.07.24 08:30	4	11	5.875	6.375	1933	202	0				8.34375	2023.07.24 08:30	0.0635417
1829	2023.07.24 08:30	4	13.6875	10.5	10.5	1214	202	0				1829	2023.07.24 08:35	4	11	6.1875	6.625	1935	202	0				8.5625	2023.07.24 08:35	0.0625
1830	2023.07.24 08:35	4	13.6875	10.875	11	1215	202	0				1830	2023.07.24 08:40	4	11	6.375	6.8125	1936	202	0				8.90625	2023.07.24 08:40	0.0635417
1831	2023.07.24 08:40	4	13.75	11.375	11.625	1216	202	0				1831	2023.07.24 08:45	4	11	6.4375	7	1936	202	0				9.3125	2023.07.24 08:45	0.0625
1832	2023.07.24 08:45	4	13.75	11.8125	12.25	1216	202	0				1832	2023.07.24 08:50	4	11	6.5625	6.9375	1935	202	0				9.59375	2023.07.24 08:50	0.0645833
1833	2023.07.24 08:50	4	13.75	12.0625	12.75	1217	202	0				1833	2023.07.24 08:55	4	11	6.5	7	1935	202	0				9.875	2023.07.24 08:55	0.0666667
1834	2023.07.24 08:55	4	13.8125	12.375	13.375	1217	202	0				1834	2023.07.24 09:00	4	11	6.625	7.125	1933	202	0				10.25	2023.07.24 09:00	0.0770833
1835	2023.07.24 09:00	4	13.875	12.5	13.625	1217	202	0				1835	2023.07.24 09:05	4	11	6.75	7.25	1933	202	0				10.4375	2023.07.24 09:05	0.084375
1836	2023.07.24 09:05	4	13.875	12.875	14	1218	202	0				1836	2023.07.24 09:10	4	11	6.875	7.625	1933	202	0				10.8125	2023.07.24 09:10	0.0770833
1837	2023.07.24 09:10	4	13.9375	13.25	14.375	1219	202	0				1837	2023.07.24 09:15	4	11	7.0625	8	1933	202	0				11.1875	2023.07.24 09:15	0.0875
1838	2023.07.24 09:15	4	14	13.75	14.8125	1220	202	0				1838	2023.07.24 09:20	4	11	7.375	8.25	1933	202	0				11.5312	2023.07.24 09:20	0.105208
1839	2023.07.24 09:20	4	14	14.125	15.375	1221	202	0				1839	2023.07.24 09:25	4	11	7.625	8.375	1934	202	0				11.875	2023.07.24 09:25	0.0989583
1840	2023.07.24 09:25	4	14.125	14.625	16.25	1222	202	0				1840	2023.07.24 09:30	4	11	7.875	8.875	1935	202	0				12.5625	2023.07.24 09:30	0.0791667
1841	2023.07.24 09:30	4	14.125	15.125	16.6875	1222	202	0				1841	2023.07.24 09:35	4	11	8.1875	9.25	1931	202	0				12.9688	2023.07.24 09:35	0.071875
1842	2023.07.24 09:35	4	14.25	15.5	16.875	1222	202	0				1842	2023.07.24 09:40	4	11	8.5	9.375	1932	202	0				13.125	2023.07.24 09:40	0.075
1843	2023.07.24 09:40	4	14.3125	15.875	17.25	1223	202	0				1843	2023.07.24 09:45	4	11	8.875	10.375	1934	202	0				13.8125	2023.07.24 09:45	0.0635417
1844	2023.07.24 09:45	4	14.375	16.5	17.875	1223	202	0				1844	2023.07.24 09:50	4	11	9.25	11.5	1941	202	0				14.6875	2023.07.24 09:50	0.0458333
1845	2023.07.24 09:50	4	14.5	16.6875	17.4375	1223	202	0				1845	2023.07.24 09:55	4	11.0625	9.8125	12.25	1942	202	0				14.8438	2023.07.24 09:55	0.0552083
1846	2023.07.24 09:55	4	14.625	17	17.25	1223	202	0				1846	2023.07.24 10:00	4	11.0625	10.375	12.625	1942	202	0				14.9375	2023.07.24 10:00	0.0645833
1847	2023.07.24 10:00	4	14.6875	17.375	17	1223	202	0				1847	2023.07.24 10:05	4	11.125	11	13.25	1947	202	0				15.125	2023.07.24 10:05	0.0739583
1848	2023.07.24 10:05	4	14.75	17.875	17.125	1223	202	0				1848	2023.07.24 10:10	4	11.125	11.5625	13.625	1949	202	0				15.375	2023.07.24 10:10	0.103125
1849	2023.07.24 10:10	4	14.875	18.4375	17.8125	1223	202	0				1849	2023.07.24 10:15	4	11.125	12.1875	13.625	1946	202	0				15.7188	2023.07.24 10:15	0.10625
1850	2023.07.24 10:15	4	15	19	18.125	1223	202	0				1850	2023.07.24 10:20	4	11.1875	12.6875	14	1951	202	0				16.0625	2023.07.24 10:20	0.114583
1851	2023.07.24 10:20	4	15.125	19.25	18.75	1222	202	0				1851	2023.07.24 10:25	4	11.25	13	14.25	1950	202	0				16.5	2023.07.24 10:25	0.141667
1852	2023.07.24 10:25	4	15.25	19.625	18.875	1221	202	0				1852	2023.07.24 10:30	4	11.25	13.375	14.875	1951	202	0				16.875	2023.07.24 10:30	0.164583
1853	2023.07.24 10:30	4	15.375	20	19.125	1221	202	0				1853	2023.07.24 10:35	4	11.375	13.75	15.5625	1953	202	0				17.3438	2023.07.24 10:35	0.177083
1854	2023.07.24 10:35	4	15.5	20.625	20	1221	202	0				1854	2023.07.24 10:40	4	11.375	14.5	16.9375	1949	202	0				18.4688	2023.07.24 10:40	0.172917
1855	2023.07.24 10:40	4	15.625	21.125	20.125	1220	202	0				1855	2023.07.24 10:45	4	11.5	15.1875	17.6875	1966	202	0				18.9062	2023.07.24 10:45	0.184375
1856	2023.07.24 10:45	4	15.75	21.375	20.25	1219	202	0				1856	2023.07.24 10:50	4	11.5	16	18.75	1970	202	0				19.5	2023.07.24 10:50	0.184375
1857	2023.07.24 10:50	4	15.875	22.125	21.75	1219	202	0				1857	2023.07.24 10:55	4	11.625	16.875	19.75	1972	202	0				20.75	2023.07.24 10:55	0.158333
1858	2023.07.24 10:55	4	16	22.875	22.875	1219	202	0				1858	2023.07.24 11:00	4	11.6875	17.875	20.75	1972	202	0				21.8125	2023.07.24 11:00	0.129167
1859	2023.07.24 11:00	4	16.125	23.5	23.75	1219	202	0				1859	2023.07.24 11:05	4	11.75	18.875	21.5625	1973	202	0				22.6562	2023.07.24 11:05	0.101042
1860	2023.07.24 11:05	4	16.25	24.3125	24.8125	1219	202	0				1860	2023.07.24 11:10	4	11.875	19.9375	22.5	1973	202	0				23.6562	2023.07.24 11:10	0.0677083
1861	2023.07.24 11:10	4	16.375	25	25.5	1219	202	0				1861	2023.07.24 11:15	4	12	21.125	23.375	1977	202	0				24.4375	2023.07.24 11:15	0.0416667
1862	2023.07.24 11:15	4	16.5625	25.5	26.1875	1219	202	0				1862	2023.07.24 11:20	4	12.125	22	23.875	1949	202	0				25.0312	2023.07.24 11:20	0.0229167
1863	2023.07.24 11:20	4	16.75	26.125	26.875	1219	202	0				1863	2023.07.24 11:25	4	12.25	22.875	24.125	1950	202	0				25.5	2023.07.24 11:25	0.0291667
1864	2023.07.24 11:25	4	16.875	26.375	27.25	1218	202	0				1864	2023.07.24 11:30	4	12.375	23	24.125	1947	202	0				25.6875	2023.07.24 11:30	0.0541667
1865	2023.07.24 11:30	4	17.0625	26	26.75	1217	202	0				1865	2023.07.24 11:35	4	12.5	23.625	24.25	1949	202	0				25.5	2023.07.24 11:35	0.0635417
1866	2023.07.24 11:35	4	17.25	26.0625	26.375	1216	202	0				1866	2023.07.24 11:40	4	12.625	23.4375	23.625	1954	202	0				25	2023.07.24 11:40	0.09375
1867	2023.07.24 11:40	4	17.375	25.625	26	1214	202	0				1867	2023.07.24 11:45	4	12.75	24.75	25.3125	1954	202	0				25.6562	2023.07.24 11:45	0.10625
1868	2023.07.24 11:45	4	17.5	26.3125	27.25	1216	202	0				1868	2023.07.24 11:50	4	12.875	24.5	23.6875	1953	202	0				25.4688	2023.07.24 11:50	0.123958
1869	2023.07.24 11:50	4	17.625	25.625	24.8125	1213	202	0				1869	2023.07.24 11:55	4	13	25.25	24.8125	1951	202	0				24.8125	2023.07.24 11:55	0.153125
1870	2023.07.24 11:55	4	17.75	26.125	27.375	1214	202	0				1870	2023.07.24 12:00	4	13.125	26.0625	25.5	1951	202	0				26.4375	2023.07.24 12:00	0.0989583
1871	2023.07.24 12:00	4	17.875	26.625	27.75	1214	202	0				1871	2023.07.24 12:05	4	13.25	26.375	25.6875	1952	202	0				26.7188	2023.07.24 12:05	0.0895833
1872	2023.07.24 12:05	4	18	26.9375	28.125	1213	202	0				1872	2023.07.24 12:10	4	13.375	27.375	27.125	1953	202	0				27.625	2023.07.24 12:10	0.075
1873	2023.07.24 12:10	4	18.0625	27.25	28.5	1212	202	0				1873	2023.07.24 12:15	4	13.5	28.0625	27.5	1955	202	0				28	2023.07.24 12:15	0.075
1874	2023.07.24 12:15	4	18.25	27.125	27.8125	1211	202	0				1874	2023.07.24 12:20	4	13.625	29.375	29.25	1955	202	0				28.5312	2023.07.24 12:20	0.075
1875	2023.07.24 12:20	4	18.375	27.875	29.5	1213	202	0				1875	2023.07.24 12:25	4	13.75	29.8125	29.3125	1953	202	0				29.4062	2023.07.24 12:25	0.075
1876	2023.07.24 12:25	4	18.5	27.625	28.75	1213	202	0				1876	2023.07.24 12:30	4	13.875	29.625	28.25	1947	202	0				28.5	2023.07.24 12:30	0.0677083
1877	2023.07.24 12:30	4	18.625	27.375	27.875	1212	202	0				1877	2023.07.24 12:35	4	14	29.375	27.75	1951	202	0				27.8125	2023.07.24 12:35	0.0677083
1878	2023.07.24 12:35	4	18.75	26.875	27.0625	1212	202	0				1878	2023.07.24 12:40	4	14.1875	29.25	27.25	1952	202	0				27.1562	2023.07.24 12:40	0.078125
1879	2023.07.24 12:40	4	18.875	26.5	26.625	1211	202	0				1879	2023.07.24 12:45	4	14.25	29.8125	28.875	1946	202	0				27.75	2023.07.24 12:45	0.107292
1880	2023.07.24 12:45	4	19	27.125	28.375	1212	202	0				1880	2023.07.24 12:50	4	14.375	30.8125	30	1955	202	0				29.1875	2023.07.24 12:50	0.15
1881	2023.07.24 12:50	4	19.0625	27.875	29.8125	1214	202	0				1881	2023.07.24 12:55	4	14.5	30.75	28.4375	1946	202	0				29.125	2023.07.24 12:55	0.194792
1882	2023.07.24 12:55	4	19.1875	28.125	28.75	1213	202	0				1882	2023.07.24 13:00	4	14.625	30.75	28.625	1947	202	0				28.6875	2023.07.24 13:00	0.210417
1883	2023.07.24 13:00	4	19.3125	27.6875	28.0625	1212	202	0				1883	2023.07.24 13:05	4	14.75	30.375	28	1945	202	0				28.0312	2023.07.24 13:05	0.2
1884	2023.07.24 13:05	4	19.4375	26.875	26.9375	1211	202	0				1884	2023.07.24 13:10	4	14.875	29.75	26.75	1940	202	0				26.8438	2023.07.24 13:10	0.160417
1885	2023.07.24 13:10	4	19.5	26.25	26.0625	1210	202	0				1885	2023.07.24 13:15	4	14.9375	29	25.875	1939	202	0				25.9688	2023.07.24 13:15	0.13125
1886	2023.07.24 13:15	4	19.625	25.375	24.875	1208	202	0				1886	2023.07.24 13:20	4	15	27.875	24.5	1934	202	0				24.6875	2023.07.24 13:20	0.0885417
1887	2023.07.24 13:20	4	19.625	24.3125	23.4375	1206	202	0				1887	2023.07.24 13:25	4	15.0625	26.5	23.125	1929	202	0				23.2812	2023.07.24 13:25	0.0416667
1888	2023.07.24 13:25	4	19.625	23.125	21.75	1204	202	0				1888	2023.07.24 13:30	4	15.0625	25.6875	23	1926	202	0				22.375	2023.07.24 13:30	0.021875
1889	2023.07.24 13:30	4	19.625	22.1875	21.125	1203	202	0				1889	2023.07.24 13:35	4	15.0625	25.375	22.9375	1930	202	0				22.0312	2023.07.24 13:35	0.021875
1890	2023.07.24 13:35	4	19.625	21.875	21.4375	1203	202	0				1890	2023.07.24 13:40	4	15.0625	25.3125	23.5	1924	202	0				22.4688	2023.07.24 13:40	0.00833333
1891	2023.07.24 13:40	4	19.5625	21.875	21.8125	1204	202	0				1891	2023.07.24 13:45	4	15.0625	25.125	23.25	1927	202	0				22.5312	2023.07.24 13:45	0.00833333
1892	2023.07.24 13:45	4	19.5	21.75	21.625	1203	202	0				1892	2023.07.24 13:50	4	15.0625	25	23.25	1922	202	0				22.4375	2023.07.24 13:50	0.00833333
1893	2023.07.24 13:50	4	19.5	21.625	21.625	1203	202	0				1893	2023.07.24 13:55	4	15	25.25	23.625	1924	202	0				22.625	2023.07.24 13:55	0.0125
1894	2023.07.24 13:55	4	19.5	21.5625	21.75	1203	202	0				1894	2023.07.24 14:00	4	15.125	25.375	23.625	1920	202	0				22.6875	2023.07.24 14:00	0.0322917
1895	2023.07.24 14:00	4	19.4375	21.625	21.875	1204	202	0				1895	2023.07.24 14:05	4	15.125	25	23.0625	1916	202	0				22.4688	2023.07.24 14:05	0.0427083
1896	2023.07.24 14:05	4	19.375	21.625	21.8125	1204	202	0				1896	2023.07.24 14:10	4	15.125	25	23.125	1914	202	0				22.4688	2023.07.24 14:10	0.05
1897	2023.07.24 14:10	4	19.375	21.5	21.75	1204	202	0				1897	2023.07.24 14:15	4	15.125	25.125	23.125	1922	202	0				22.4375	2023.07.24 14:15	0.05
1898	2023.07.24 14:15	4	19.375	21.625	22	1205	202	0				1898	2023.07.24 14:20	4	15.125	25.125	23.3125	1922	202	0				22.6562	2023.07.24 14:20	0.05
1899	2023.07.24 14:20	4	19.375	21.8125	22	1206	202	0				1899	2023.07.24 14:25	4	15.125	24.8125	22.625	1919	202	0				22.3125	2023.07.24 14:25	0.0385417
1900	2023.07.24 14:25	4	19.375	21.3125	21.1875	1205	202	0				1900	2023.07.24 14:30	4	15.1875	24.5	22.25	1917	202	0				21.7188	2023.07.24 14:30	0.0697917
1901	2023.07.24 14:30	4	19.375	21	20.75	1205	202	0				1901	2023.07.24 14:35	4	15.1875	24.0625	22	1919	202	0				21.375	2023.07.24 14:35	0.184375
1902	2023.07.24 14:35	4	19.3125	20.625	20.3125	1204	202	0				1902	2023.07.24 14:40	4	15.1875	23.875	22	1917	202	0				21.1562	2023.07.24 14:40	0.288542
1903	2023.07.24 14:40	4	19.25	20.5	20.5625	1205	202	0				1903	2023.07.24 14:45	4	15.1875	24	22.375	1917	202	0				21.4688	2023.07.24 14:45	0.310417
1904	2023.07.24 14:45	4	19.25	20.5	20.625	1205	202	0				1904	2023.07.24 14:50	4	15.25	24	22.125	1912	202	0				21.375	2023.07.24 14:50	0.335417
1905	2023.07.24 14:50	4	19.25	20.375	20.5	1205	202	0				1905	2023.07.24 14:55	4	15.25	24.25	22.9375	1915	202	0				21.7188	2023.07.24 14:55	0.323958
1906	2023.07.24 14:55	4	19.25	20.625	21.375	1206	202	0				1906	2023.07.24 15:00	4	15.25	26	25.125	1920	202	0				23.25	2023.07.24 15:00	0.272917
1907	2023.07.24 15:00	4	19.1875	22	23.5	1209	202	0				1907	2023.07.24 15:05	4	15.25	29.25	29.875	1927	202	0				26.6875	2023.07.24 15:05	0.158333
1908	2023.07.24 15:05	4	19.1875	24.4375	28.25	1214	202	0				1908	2023.07.24 15:10	4	15.375	31.875	31.375	1932	202	0				29.8125	2023.07.24 15:10	0.177083
1909	2023.07.24 15:10	4	19.25	26.25	29.6875	1218	202	0				1909	2023.07.24 15:15	4	15.5625	33.125	31.6875	1933	202	0				30.6875	2023.07.24 15:15	0.177083
1910	2023.07.24 15:15	4	19.3125	27.375	31	1220	202	0				1910	2023.07.24 15:20	4	15.75	34.5625	31.875	1933	202	0				31.4375	2023.07.24 15:20	0.177083
1911	2023.07.24 15:20	4	19.4375	28.0625	30.5	1221	202	0				1911	2023.07.24 15:25	4	15.9375	34.375	30.6875	1932	202	0				30.5938	2023.07.24 15:25	0.153125
1912	2023.07.24 15:25	4	19.625	27.3125	28.125	1219	202	0				1912	2023.07.24 15:30	4	16.125	32.75	28.375	1927	202	0				28.25	2023.07.24 15:30	0.0947917
1913	2023.07.24 15:30	4	19.75	26	26.125	1216	202	0				1913	2023.07.24 15:35	4	16.25	31.5	27.25	1913	202	0				26.6875	2023.07.24 15:35	0.0583333
1914	2023.07.24 15:35	4	19.875	25	24.75	1214	202	0				1914	2023.07.24 15:40	4	16.25	30.9375	27.5	1904	202	0				26.125	2023.07.24 15:40	0.0541667
1915	2023.07.24 15:40	4	19.9375	24.5	24.6875	1214	202	0				1915	2023.07.24 15:45	4	16.3125	30.875	27.875	1911	202	0				26.2812	2023.07.24 15:45	0.0572917
1916	2023.07.24 15:45	4	20	24.625	25.125	1214	202	0				1916	2023.07.24 15:50	4	16.375	30.5	27.3125	1909	202	0				26.2188	2023.07.24 15:50	0.071875
1917	2023.07.24 15:50	4	20	24.5	25.125	1214	202	0				1917	2023.07.24 15:55	4	16.4375	30	26.875	1909	202	0				26	2023.07.24 15:55	0.0833333
1918	2023.07.24 15:55	4	20.0625	24.25	24.5	1214	202	0				1918	2023.07.24 16:00	4	16.5	29.375	26.3125	1908	202	0				25.4062	2023.07.24 16:00	0.0791667
1919	2023.07.24 16:00	4	20.125	23.75	23.75	1213	202	0				1919	2023.07.24 16:05	4	16.5	28.9375	26.125	1906	202	0				24.9375	2023.07.24 16:05	0.0666667
1920	2023.07.24 16:05	4	20.125	23.5	23.3125	1212	202	0				1920	2023.07.24 16:10	4	16.5	28.5	26	1905	202	0				24.6562	2023.07.24 16:10	0.0572917
1921	2023.07.24 16:10	4	20.125	23.375	23.5	1212	202	0				1921	2023.07.24 16:15	4	16.5	28.375	25.625	1906	202	0				24.5625	2023.07.24 16:15	0.0541667
1922	2023.07.24 16:15	4	20.125	23.25	23.375	1212	202	0				1922	2023.07.24 16:20	4	16.5	27.5625	24.75	1904	202	0				24.0625	2023.07.24 16:20	0.04375
1923	2023.07.24 16:20	4	20.125	22.875	22.875	1211	202	0				1923	2023.07.24 16:25	4	16.5	26.625	24.125	1900	202	0				23.5	2023.07.24 16:25	0.04375
1924	2023.07.24 16:25	4	20.125	22.375	22.1875	1210	202	0				1924	2023.07.24 16:30	4	16.5	26.125	23.875	1899	202	0				23.0312	2023.07.24 16:30	0.04375
1925	2023.07.24 16:30	4	20.125	21.9375	21.75	1209	202	0				1925	2023.07.24 16:35	4	16.5	26	24.125	1897	202	0				22.9375	2023.07.24 16:35	0.04375
1926	2023.07.24 16:35	4	20.125	21.75	21.75	1209	202	0				1926	2023.07.24 16:40	4	16.5	26.375	24.9375	1899	202	0				23.3438	2023.07.24 16:40	0.0875
1927	2023.07.24 16:40	4	20.125	21.6875	22.125	1209	202	0				1927	2023.07.24 16:45	4	16.4375	26.875	25.5625	1898	202	0				23.8438	2023.07.24 16:45	0.201042
1928	2023.07.24 16:45	4	20.0625	21.9375	22.625	1209	202	0				1928	2023.07.24 16:50	4	16.5	27.125	25.875	1898	202	0				24.25	2023.07.24 16:50	0.24375
1929	2023.07.24 16:50	4	20	22	22.6875	1209	202	0				1929	2023.07.24 16:55	4	16.5	27.125	25.6875	1899	202	0				24.1875	2023.07.24 16:55	0.24375
1930	2023.07.24 16:55	4	20	22.125	22.75	1209	202	0				1930	2023.07.24 17:00	4	16.5	27.125	25.3125	1896	202	0				24.0312	2023.07.24 17:00	0.24375
1931	2023.07.24 17:00	4	20	21.875	22.375	1209	202	0				1931	2023.07.24 17:05	4	16.5	26.875	24.875	1896	202	0				23.625	2023.07.24 17:05	0.24375
1932	2023.07.24 17:05	4	20	21.8125	22.25	1208	202	0				1932	2023.07.24 17:10	4	16.5625	29.3125	29.6875	1900	202	0				25.9688	2023.07.24 17:10	0.165625
1933	2023.07.24 17:10	4	20	23	27.3125	1210	202	0				1933	2023.07.24 17:15	4	16.625	32	32	1905	202	0				29.6562	2023.07.24 17:15	0.114583
1934	2023.07.24 17:15	4	20	24.25	28.875	1208	202	0				1934	2023.07.24 17:20	4	16.6875	33.625	33	1910	202	0				30.9375	2023.07.24 17:20	0.127083
1935	2023.07.24 17:20	4	20	24.5	28	1209	202	0				1935	2023.07.24 17:25	4	16.75	34.75	33.3125	1915	202	0				30.6562	2023.07.24 17:25	0.117708
1936	2023.07.24 17:25	4	20	24.5	27.4375	1208	202	0				1936	2023.07.24 17:30	4	16.875	35.5	33.375	1919	202	0				30.4062	2023.07.24 17:30	0.111458
1937	2023.07.24 17:30	4	20	24.375	27.5625	1208	202	0				1937	2023.07.24 17:35	4	17.0625	35.875	33.375	1922	202	0				30.4688	2023.07.24 17:35	0.111458
1938	2023.07.24 17:35	4	20	24.375	26	1208	202	0				1938	2023.07.24 17:40	4	17.1875	35.125	31.5	1918	202	0				28.75	2023.07.24 17:40	0.09375
1939	2023.07.24 17:40	4	20.0625	24.1875	24.875	1208	202	0				1939	2023.07.24 17:45	4	17.25	33.625	30.125	1908	202	0				27.5	2023.07.24 17:45	0.111458
1940	2023.07.24 17:45	4	20.0625	23.625	23.875	1207	202	0				1940	2023.07.24 17:50	4	17.375	32.75	30.375	1901	202	0				27.125	2023.07.24 17:50	0.115625
1941	2023.07.24 17:50	4	20.0625	23.3125	24	1206	202	0				1941	2023.07.24 17:55	4	17.375	32.625	31.25	1899	202	0				27.625	2023.07.24 17:55	0.115625
1942	2023.07.24 17:55	4	20.0625	23.4375	25.4375	1207	202	0				1942	2023.07.24 18:00	4	17.375	32.25	31	1897	202	0				28.2188	2023.07.24 18:00	0.11875
1943	2023.07.24 18:00	4	20.0625	23.625	24.5	1207	202	0				1943	2023.07.24 18:05	4	17.5	31.9375	29.875	1900	202	0				27.1875	2023.07.24 18:05	0.107292
1944	2023.07.24 18:05	4	20.0625	23.25	23.875	1205	202	0				1944	2023.07.24 18:10	4	17.5	30.875	28	1910	202	0				25.9375	2023.07.24 18:10	0.08125
1945	2023.07.24 18:10	4	20.0625	22.5	22.5625	1204	202	0				1945	2023.07.24 18:15	4	17.5	30	27.1875	1909	202	0				24.875	2023.07.24 18:15	0.0541667
1946	2023.07.24 18:15	4	20.0625	21.875	22	1203	202	0				1946	2023.07.24 18:20	4	17.5	30	27.5	1906	202	0				24.75	2023.07.24 18:20	0.0541667
1947	2023.07.24 18:20	4	20	21.75	22.1875	1203	202	0				1947	2023.07.24 18:25	4	17.5	30	27.8125	1902	202	0				25	2023.07.24 18:25	0.0541667
1948	2023.07.24 18:25	4	20	21.875	22.8125	1203	202	0				1948	2023.07.24 18:30	4	17.5	29.125	26.5	1905	202	0				24.6562	2023.07.24 18:30	0.0427083
1949	2023.07.24 18:30	4	20	21.875	22.375	1203	202	0				1949	2023.07.24 18:35	4	17.5	28.25	25.5625	1902	202	0				23.9688	2023.07.24 18:35	0.0197917
1950	2023.07.24 18:35	4	20	21.5625	21.875	1203	202	0				1950	2023.07.24 18:40	4	17.5	27.625	25.125	1900	202	0				23.5	2023.07.24 18:40	0.0333333
1951	2023.07.24 18:40	4	20	21.5	21.75	1203	202	0				1951	2023.07.24 18:45	4	17.5	27.3125	25	1898	202	0				23.375	2023.07.24 18:45	0.0416667
1952	2023.07.24 18:45	4	19.9375	21.375	21.75	1202	202	0				1952	2023.07.24 18:50	4	17.4375	27.1875	25.4375	1895	202	0				23.5938	2023.07.24 18:50	0.0395833
1953	2023.07.24 18:50	4	19.9375	21.5	21.875	1202	202	0				1953	2023.07.24 18:55	4	17.4375	27.125	25.625	1896	202	0				23.75	2023.07.24 18:55	0.034375
1954	2023.07.24 18:55	4	19.875	21.5	21.875	1201	202	0				1954	2023.07.24 19:00	4	17.375	27	25.6875	1894	202	0				23.7812	2023.07.24 19:00	0.0354167
1955	2023.07.24 19:00	4	19.875	21.5	21.75	1201	202	0				1955	2023.07.24 19:05	4	17.375	27	25.8125	1893	202	0				23.7812	2023.07.24 19:05	0.0625
1956	2023.07.24 19:05	4	19.875	21.5	21.875	1201	202	0				1956	2023.07.24 19:10	4	17.375	27.5625	26.875	1895	202	0				24.375	2023.07.24 19:10	0.0822917
1957	2023.07.24 19:10	4	19.875	21.625	22.25	1201	202	0				1957	2023.07.24 19:15	4	17.375	27.5625	27	1897	202	0				24.625	2023.07.24 19:15	0.0822917
1958	2023.07.24 19:15	4	19.875	21.625	22	1201	202	0				1958	2023.07.24 19:20	4	17.375	27.375	27.5625	1895	202	0				24.7812	2023.07.24 19:20	0.0822917
1959	2023.07.24 19:20	4	19.875	21.375	21.625	1200	202	0				1959	2023.07.24 19:25	4	17.375	26.875	27	1890	202	0				24.3125	2023.07.24 19:25	0.075
1960	2023.07.24 19:25	4	19.875	21.1875	21.375	1200	202	0				1960	2023.07.24 19:30	4	17.375	26.125	26.0625	1892	202	0				23.7188	2023.07.24 19:30	0.0697917
1961	2023.07.24 19:30	4	19.8125	21	21	1200	202	0				1961	2023.07.24 19:35	4	17.3125	25.3125	24.8125	1891	202	0				22.9062	2023.07.24 19:35	0.0604167
1962	2023.07.24 19:35	4	19.75	20.875	20.875	1199	202	0				1962	2023.07.24 19:40	4	17.3125	24.6875	23.75	1890	202	0				22.3125	2023.07.24 19:40	0.06875
1963	2023.07.24 19:40	4	19.75	20.75	20.75	1199	202	0				1963	2023.07.24 19:45	4	17.25	23.8125	24.0625	1885	202	0				22.4062	2023.07.24 19:45	0.075
1964	2023.07.24 19:45	4	19.75	20.5	20.5	1198	202	0				1964	2023.07.24 19:50	4	17.25	23.0625	24.25	1883	202	0				22.375	2023.07.24 19:50	0.078125
1965	2023.07.24 19:50	4	19.6875	20.375	20.375	1198	202	0				1965	2023.07.24 19:55	4	17.125	22.375	23.75	1882	202	0				22.0625	2023.07.24 19:55	0.0708333
1966	2023.07.24 19:55	4	19.625	20.25	20.25	1197	202	0				1966	2023.07.24 20:00	4	17.125	21.75	23	1881	202	0				21.625	2023.07.24 20:00	0.08125
1967	2023.07.24 20:00	4	19.625	20.125	20.3125	1196	202	0				1967	2023.07.24 20:05	4	17	21.125	21.875	1879	202	0				21.0938	2023.07.24 20:05	0.0739583
1968	2023.07.24 20:05	4	19.5625	19.875	19.875	1196	202	0				1968	2023.07.24 20:10	4	17	20.5	20.8125	1877	202	0				20.3438	2023.07.24 20:10	0.0520833
1969	2023.07.24 20:10	4	19.5	19.5	19.375	1195	202	0				1969	2023.07.24 20:15	4	16.875	20.25	20.9375	1876	202	0				20.1562	2023.07.24 20:15	0.0520833
1970	2023.07.24 20:15	4	19.5	19.1875	19.25	1194	202	0				1970	2023.07.24 20:20	4	16.8125	20.0625	20.8125	1879	202	0				20.0312	2023.07.24 20:20	0.059375
1971	2023.07.24 20:20	4	19.4375	19	18.9375	1194	202	0				1971	2023.07.24 20:25	4	16.75	19.75	20.9375	1882	202	0				19.9375	2023.07.24 20:25	0.0614583
1972	2023.07.24 20:25	4	19.375	18.625	18.375	1193	202	0				1972	2023.07.24 20:30	4	16.6875	19.25	20	1880	202	0				19.1875	2023.07.24 20:30	0.040625
1973	2023.07.24 20:30	4	19.3125	18.25	18	1192	202	0				1973	2023.07.24 20:35	4	16.625	19	19.75	1881	202	0				18.875	2023.07.24 20:35	0.0375
1974	2023.07.24 20:35	4	19.25	18.1875	18.0625	1192	202	0				1974	2023.07.24 20:40	4	16.5625	18.875	19.5	1882	202	0				18.7812	2023.07.24 20:40	0.0416667
1975	2023.07.24 20:40	4	19.25	18.25	18.3125	1192	202	0				1975	2023.07.24 20:45	4	16.5	18.625	18.875	1881	202	0				18.5938	2023.07.24 20:45	0.046875
1976	2023.07.24 20:45	4	19.125	18.125	18	1192	202	0				1976	2023.07.24 20:50	4	16.4375	18.3125	18.5	1877	202	0				18.25	2023.07.24 20:50	0.0458333
1977	2023.07.24 20:50	4	19.125	18	17.875	1191	202	0				1977	2023.07.24 20:55	4	16.375	18.0625	18.3125	1878	202	0				18.0938	2023.07.24 20:55	0.040625
1978	2023.07.24 20:55	4	19.0625	17.9375	17.875	1191	202	0				1978	2023.07.24 21:00	4	16.375	17.8125	18.0625	1876	202	0				17.9688	2023.07.24 21:00	0.0364583
1979	2023.07.24 21:00	4	19	17.75	17.625	1191	202	0				1979	2023.07.24 21:05	4	16.25	17.625	17.875	1878	202	0				17.75	2023.07.24 21:05	0.0291667
1980	2023.07.24 21:05	4	19	17.625	17.5625	1191	202	0				1980	2023.07.24 21:10	4	16.25	17.375	17.5	1880	202	0				17.5312	2023.07.24 21:10	0.0260417
1981	2023.07.24 21:10	4	18.875	17.5625	17.375	1190	202	0				1981	2023.07.24 21:15	4	16.1875	17	17	1878	202	0				17.1875	2023.07.24 21:15	0.03125
1982	2023.07.24 21:15	4	18.875	17.3125	17	1190	202	0				1982	2023.07.24 21:20	4	16.125	16.6875	16.75	1877	202	0				16.875	2023.07.24 21:20	0.0385417
1983	2023.07.24 21:20	4	18.8125	17.125	16.9375	1189	202	0				1983	2023.07.24 21:25	4	16.125	16.5625	16.875	1876	202	0				16.9062	2023.07.24 21:25	0.0489583
1984	2023.07.24 21:25	4	18.75	17.125	17	1189	202	0				1984	2023.07.24 21:30	4	16	16.625	17.0625	1876	202	0				17.0312	2023.07.24 21:30	0.0552083
1985	2023.07.24 21:30	4	18.75	17.1875	17.1875	1189	202	0				1985	2023.07.24 21:35	4	16	16.5	16.875	1877	202	0				17.0312	2023.07.24 21:35	0.0552083
1986	2023.07.24 21:35	4	18.6875	17.125	17	1189	202	0				1986	2023.07.24 21:40	4	15.9375	16.3125	16.5	1875	202	0				16.75	2023.07.24 21:40	0.0458333
1987	2023.07.24 21:40	4	18.625	16.875	16.625	1189	202	0				1987	2023.07.24 21:45	4	15.875	16	15.875	1877	202	0				16.25	2023.07.24 21:45	0.0291667
1988	2023.07.24 21:45	4	18.625	16.75	16.375	1188	202	0				1988	2023.07.24 21:50	4	15.875	15.625	15.375	1877	202	0				15.875	2023.07.24 21:50	0.0229167
1989	2023.07.24 21:50	4	18.5625	16.5	16.125	1188	202	0				1989	2023.07.24 21:55	4	15.8125	15.25	15	1876	202	0				15.5625	2023.07.24 21:55	0.0208333
1990	2023.07.24 21:55	4	18.5	16.375	15.875	1187	202	0				1990	2023.07.24 22:00	4	15.75	15.125	14.875	1875	202	0				15.375	2023.07.24 22:00	0.028125
1991	2023.07.24 22:00	4	18.5	16.25	15.9375	1187	202	0				1991	2023.07.24 22:05	4	15.75	15.125	15	1876	202	0				15.4688	2023.07.24 22:05	0.0364583
1992	2023.07.24 22:05	4	18.375	16.3125	16	1187	202	0				1992	2023.07.24 22:10	4	15.6875	15.1875	15	1874	202	0				15.5	2023.07.24 22:10	0.0416667
1993	2023.07.24 22:10	4	18.375	16.3125	16	1187	202	0				1993	2023.07.24 22:15	4	15.625	15.0625	14.75	1872	202	0				15.375	2023.07.24 22:15	0.0416667
1994	2023.07.24 22:15	4	18.375	16.25	15.875	1186	202	0				1994	2023.07.24 22:20	4	15.625	14.875	14.5	1872	202	0				15.1875	2023.07.24 22:20	0.0375
1995	2023.07.24 22:20	4	18.25	16.125	15.625	1186	202	0				1995	2023.07.24 22:25	4	15.5625	14.625	14.25	1871	202	0				14.9375	2023.07.24 22:25	0.0333333
1996	2023.07.24 22:25	4	18.25	15.9375	15.4375	1186	202	0				1996	2023.07.24 22:30	4	15.5	14.375	13.875	1870	202	0				14.6562	2023.07.24 22:30	0.0291667
1997	2023.07.24 22:30	4	18.25	15.8125	15.25	1186	202	0				1997	2023.07.24 22:35	4	15.5	14.125	13.5625	1871	202	0				14.4062	2023.07.24 22:35	0.028125
[truncated: 8,535 more rows]
